# Supplementary material for: Identification of a Zeb1 expressing basal stem cell subpopulation in the prostate
Source: Nat Commun. 2020 Feb 5;11:706. doi: 10.1038/s41467-020-14296-y (PMC7002669; doi:10.1038/s41467-020-14296-y)
Supplement: Supplementary file 3 — Source Data [file 41467_2020_14296_MOESM3_ESM.xlsx]

## Sheet: Figure 1
Quantification of percentage of EMT inducers' positive expressing cells in p63+ prostate basal cells in wild type mice. (This table is related to Fig. 1a, b.)
Genotype	Wild Type
Age	1mo
EMT inducer	Zeb1			Snai1			Snai2			Twist
Mouse num.	#1	#2	#3	#1	#2	#3	#1	#2	#3	#1	#2	#3
p63+ cells	1059	972	983	1140	987	1025	1029	1017	879	1124	1071	1006
positive cells	9	7	6	261	190	278	927	918	810	0	0	0
Percentage (%)	0.85	0.72	0.61	22.89	19.25	27.12	96.3	90.26	92.15	0	0	0
Quantification of percentage of tdTomato(Zeb1)+ CK5+ cells in CK5+ prostate cells during postnatal development, regression and regeneration in Zeb1/tdTomato mice. (This table is related to Fig.1h-1j.)
Genotype	Zeb1/tdTomato						Zeb1/tdTomato						Zeb1/tdTomato
Age	P14						P21						2mo
Mouse num.	#1		#2		#3		#1		#2		#3		#1		#2		#3
Location	Proximal	Distal	Proximal	Distal	Proximal	Distal	Proximal	Distal	Proximal	Distal	Proximal	Distal	Proximal	Distal	Proximal	Distal	Proximal	Distal
CK5+ cells	871		927		919		1201		972		913		1347		1209		1402
Tomato+CK5+ cells	8	3	7	3	6	2	8	4	6	2	5	2	5	3	3	2	6	2
Percentage (%)	0.92	0.34	0.76	0.32	0.65	0.22	0.67	0.33	0.62	0.21	0.55	0.22	0.37	0.22	0.25	0.17	0.43	0.14
Genotype	Zeb1/tdTomato
Stage	P3			P7			P14			P21			1mo			2mo
Mouse num.	#1	#2	#3	#1	#2	#3	#1	#2	#3	#1	#2	#3	#1	#2	#3	#1	#2	#3
CK5+ cells	716	539	571	502	751	673	776	689	574	642	731	1021	625	857	1081	1141	1403	1423
Tomato+ CK5+ cells	16	13	12	10	13	15	10	8	7	7	6	8	5	6	8	7	8	6
Percentage (%)	2.23	2.41	2.1	1.99	1.73	2.23	1.29	1.16	1.22	1.09	0.82	0.78	0.8	0.7	0.74	0.61	0.57	0.42
Genotype	Zeb1/tdTomato
Stage	Intact			Regressed			Regeneration 14d
Mouse num.	#1	#2	#3	#1	#2	#3	#1	#2	#3
CK5+ cells	921	893	968	937	973	981	982	1263	942
Tomato+ CK5+ cells	4	3	4	5	6	7	4	6	3
Percentage (%)	0.43	0.34	0.41	0.53	0.62	0.71	0.41	0.48	0.32

## Sheet: Figure 2
Quantification of the percentage of Zeb1+ epithelial cells along the organoid's serial passaging. (This table is related to Fig. 2c.)
Serial passage	First	Second	Third
Percentage of Zeb1+ epithelial cells	26.05 ± 1.55	23.8 ± 1.2	25.8 ± 1.1
Quantification of the efficiency of organoid formation in serial passages in vitro culture. (This table is related to Fig. 2e.)
Genotype	Zeb1/tdTomato
Age	P14
serial passage	First (/ 2000 cells)												Second (/ 2000 cells)												Third (/ 2000 cells)
FACS sorting	LSCZeb1-						LSCZeb+						LSCZeb1-						LSCZeb+						LSCZeb1-									LSCZeb+
Organoid size	>50μm			>100μm			>50μm			>100μm			>50μm			>100μm			>50μm			>100μm			>50μm			>100μm			>50μm			>100μm
Organoid number	12	14	10	3	2	4	37	40	34	10	8	12	10	8	7	5	6	8	12	13	10	50	45	43	5	4	3	3	5	7	15	16	13	55	53	58
Quantification of the number of different phenotypes of organoids formed from Zeb1+ and Zeb1- basal cells cultured in complete medium. (This table is related to Fig. 2f, 2g.)
		6d									12d
	Type	Acinar			Compact			Lumen			Acinar			Compact			Lumen
Organoid num.	Zeb1-	4	3	5	16	18	18	4	4	5	6	7	8	10	10	8	12	13	16
	Zeb1+	4	3	4	50	46	42	8	10	7	13	9	11	38	29	35	41	31	34
Quantification of the number of different phenotypes of organoids formed from Zeb1+ and Zeb1- basal cells cultured in medium with or without DHT. (This table is related to Fig. 2i )
With DHT		12d
	Type	Basal-only			Multipotent
Organoid num.	Zeb1-	12	14	13	25	21	28
	Zeb1+	26	30	32	65	63	69

## Sheet: Figure 3
Quantification of the amount of Zeb1/tdTomato in the renal capsule transplantation assay. (This table is related to Fig. 3p.)
Serial passage	First			Second			Third
p63+ cells	405	312	449	296	419	584	301	612	471
Zeb1+ p63+ cells	2	1	2	1	2	3	1	3	2
Percentage (%)	0.49	0.32	0.45	0.34	0.48	0.51	0.33	0.49	0.42

## Sheet: Figure 4
Quantification of percentages of tdTomato+ cells in CK5+, in CK8+ and in Syp+ cells at 5d and 15d after tamoxifen induction at postnatal day3 in Zeb1CreER/tdTomato mice. (This sheet is related to Fig. 4.)
Mouse 5d	tdTomato+CK5+	Total CK5+	Percentage	tdTomato+CK8+	Total CK8+	Percentage	tdTomato+Syp+	Total Syp+	Percentage
#1	4	1309	0.31	0	1210	0	0	57	0
#2	4	1261	0.32	0	1167	0	0	51	0
#3	3	809	0.37	0	1321	0	0	49	0
Mouse 15d	tdTomato+CK5+	Total CK5+	Percentage	tdTomato+CK8+	Total CK8+	Percentage	tdTomato+Syp+	Total Syp+	Percentage
#1	69	1141	6.05	45	1309	3.44	2	61	3.28
#2	64	1278	5.01	49	1327	3.69	3	75	4
#3	81	1482	5.47	61	1452	4.2	3	79	3.8

## Sheet: Figure 5
Quantification of percentage of p63+ cells in total epithelial cells in CRISPER Cas9 virus transfected organoid culture. (This table is related to Fig. 5d.)
Type	Mock			Zeb1 sgRNA
experiment	p63+	Epithelial cells	Percentage (%)	p63+	Epithelial cells	Percentage (%)
First repeat	29	61	63.9	11	63	17.5
Second repeat	36	79	45.6	8	58	13.8
Third repeat	59	102	57.8	15	73	20.5
Quantification of ratios of basal cell markers (p63, CK5, CK14), luminal cell markers (CK18, AR) and neuroendocrine cell marker (Syp) positive expressing cells to prostate luminal cells in wild type and zeb1 knockout transplants. (This table is related to Fig. 5h.)
Type	WT			Zeb1 KO
Grafts	p63+	CK8+ cells	Ratio	p63+	CK8+ cells	Ratio
#1	3158	5507	57.35	748	5018	14.91
#2	2293	4302	53.3	678	4218	16.07
#3	2314	4709	49.14	840	4523	18.57
Type	WT			Zeb1 KO
Grafts	CK5+	CK5- epithelial cells	Ratio	CK5+	CK5- epithelial cells	Ratio
#1	1934	3317	58.31	818	3273	24.99
#2	1748	2902	60.23	721	3428	21.03
#3	1910	2529	53.97	648	2816	23.01
Type	WT			Zeb1 KO
Grafts	CK14+	CK14- epithelial cells	Ratio	CK14+	CK14- epithelial cells	Ratio
#1	1436	3193	44.97	691	3317	20.83
#2	1115	2721	40.98	591	3488	16.94
#3	1231	2941	41.86	684	3012	22.71
Type	WT			Zeb1 KO
Grafts	Syp+	CK14- epithelial cells	Ratio	Syp+	CK14- epithelial cells	Ratio
#1	53	3053	1.74	15	2278	0.66
#2	47	2497	1.88	12	2129	0.56
#3	41	2712	1.51	10	2391	0.42
Type	WT			Zeb1 KO
Grafts	CK8+	p63- epithelial cells	Ratio	CK8+	p63- epithelial cells	Ratio
#1	2391	2519	94.92	2156	2423	88.98
#2	2426	2695	90.02	2399	2617	91.67
#3	2781	2915	95.4	2168	2326	93..21
Type	WT			Zeb1 KO
Grafts	AR+	p63- epithelial cells	Ratio	AR+	p63- epithelial cells	Ratio
#1	2650	2913	90.97	2615	2812	92.99
#2	2370	2733	86.72	2391	2691	88.85
#3	2341	2518	92.97	2112	2521	83.78
The uncropped scans of the blots in Figure 5

## Sheet: Figure 6
Quantification of percentage of Zeb1+ p63+ in p63+ prostate epithelial cells from wild-type or ApcMin mice. (This table is related to Fig. 6f.)
Age	1mo				2mo
Genotype	Control		ApcMin		Control			ApcMin
Mouse num.	#1	#2	#1	#2	#1	#2	#3	#1	#2	#3
p63+ cells	575	569	871	901	691	1021	626	1021	530	926
p63+Tomato+ cells	6	5	12	14	3	4	2	8	3	5
Percentage (%)	1.04	0.88	1.38	1.55	0.43	0.39	0.32	0.78	0.57	0.54
The list of differentially expressed genes in each cluster compared to all the remaining cell clusters. This table is related to Figure 6.
	p_val	avg_logFC	pct.1	pct.2	p_val_adj	cluster	gene	symbol
ENSMUSG00000026826	0	0.974529	0.982	0.82	0	1	ENSMUSG00000026826	Nr4a2
ENSMUSG00000028341	0	0.703531	0.936	0.711	0	1	ENSMUSG00000028341	Nr4a3
ENSMUSG00000001964	1.69e-302	0.698027	0.97	0.867	3.42e-298	1	ENSMUSG00000001964	Emd
ENSMUSG00000003032	6.72e-300	0.807152	0.994	0.957	1.36e-295	1	ENSMUSG00000003032	Klf4
ENSMUSG00000011179	1.75e-293	0.910272	0.967	0.913	3.54e-289	1	ENSMUSG00000011179	Odc1
ENSMUSG00000026064	1.38e-264	0.544954	0.991	0.943	2.79e-260	1	ENSMUSG00000026064	Ptp4a1
ENSMUSG00000023868	1.28e-240	0.68534	0.748	0.414	2.59e-236	1	ENSMUSG00000023868	Pde10a
ENSMUSG00000061904	6.01e-228	0.518099	0.998	0.992	1.22e-223	1	ENSMUSG00000061904	Slc25a3
ENSMUSG00000056749	7.95e-197	0.469459	0.925	0.749	1.61e-192	1	ENSMUSG00000056749	Nfil3
ENSMUSG00000019929	4.32e-196	0.43945	0.998	0.943	8.74e-192	1	ENSMUSG00000019929	Dcn
ENSMUSG00000086320	2.66e-168	0.581477	0.92	0.745	5.39e-164	1	ENSMUSG00000086320	Gm12840
ENSMUSG00000024360	2.13e-165	0.384112	0.956	0.826	4.32e-161	1	ENSMUSG00000024360	Etf1
ENSMUSG00000028191	1.3e-160	0.401705	0.953	0.862	2.63e-156	1	ENSMUSG00000028191	Bcl10
ENSMUSG00000025981	6.86e-160	0.420708	0.968	0.894	1.39e-155	1	ENSMUSG00000025981	Coq10b
ENSMUSG00000023886	2.51e-153	0.46201	0.912	0.762	5.08e-149	1	ENSMUSG00000023886	Smoc2
ENSMUSG00000058056	1.35e-152	0.465315	0.918	0.744	2.74e-148	1	ENSMUSG00000058056	Palld
ENSMUSG00000061589	2.94e-145	0.424398	0.757	0.539	5.95e-141	1	ENSMUSG00000061589	Dot1l
ENSMUSG00000034855	9.01e-137	1.13626	0.886	0.819	1.82e-132	1	ENSMUSG00000034855	Cxcl10
ENSMUSG00000028945	6.88e-132	0.404076	0.949	0.888	1.39e-127	1	ENSMUSG00000028945	Rheb
ENSMUSG00000026185	1.14e-131	0.510074	0.774	0.572	2.3e-127	1	ENSMUSG00000026185	Igfbp5
ENSMUSG00000041560	1.43e-131	0.31081	0.994	0.983	2.89e-127	1	ENSMUSG00000041560	Gltscr2
ENSMUSG00000036432	2.95e-130	0.382046	0.826	0.664	5.97e-126	1	ENSMUSG00000036432	Siah2
ENSMUSG00000001053	5.79e-130	0.454993	0.643	0.417	1.17e-125	1	ENSMUSG00000001053	N4bp3
ENSMUSG00000026421	2.58e-129	0.366822	0.997	0.989	5.21e-125	1	ENSMUSG00000026421	Csrp1
ENSMUSG00000045394	5.33e-126	-0.535902	0.92	0.947	1.08e-121	1	ENSMUSG00000045394	Epcam
ENSMUSG00000069662	3.9e-123	-0.487675	0.4	0.67	7.89e-119	1	ENSMUSG00000069662	Marcks
ENSMUSG00000061527	3.35e-119	0.366465	0.919	0.783	6.79e-115	1	ENSMUSG00000061527	Krt5
ENSMUSG00000028967	3.5e-119	0.385268	0.971	0.908	7.08e-115	1	ENSMUSG00000028967	Errfi1
ENSMUSG00000020275	2.93e-115	0.410661	0.756	0.585	5.94e-111	1	ENSMUSG00000020275	Rel
ENSMUSG00000069045	2.05e-111	0.36207	0.833	0.704	4.15e-107	1	ENSMUSG00000069045	Ddx3y
ENSMUSG00000035828	1.51e-109	0.465432	0.89	0.815	3.06e-105	1	ENSMUSG00000035828	Pim3
ENSMUSG00000042682	1.86e-109	0.302145	0.971	0.945	3.76e-105	1	ENSMUSG00000042682	Selk
ENSMUSG00000020361	6.14e-108	0.352201	0.84	0.699	1.24e-103	1	ENSMUSG00000020361	Hspa4
ENSMUSG00000001627	2.24e-106	0.387075	0.986	0.958	4.54e-102	1	ENSMUSG00000001627	Ifrd1
ENSMUSG00000038894	5.12e-106	0.364688	0.791	0.627	1.04e-101	1	ENSMUSG00000038894	Irs2
ENSMUSG00000002985	5.85e-105	0.345706	0.994	0.983	1.19e-100	1	ENSMUSG00000002985	Apoe
ENSMUSG00000035557	6.67e-102	0.517867	0.971	0.943	1.35e-97	1	ENSMUSG00000035557	Krt17
ENSMUSG00000001025	2.51e-97	-0.881342	0.608	0.779	5.08e-93	1	ENSMUSG00000001025	S100a6
ENSMUSG00000021508	4e-97	0.409771	0.563	0.353	8.1e-93	1	ENSMUSG00000021508	Cxcl14
ENSMUSG00000054146	1.47e-95	0.257836	0.998	0.986	2.97e-91	1	ENSMUSG00000054146	Krt15
ENSMUSG00000075232	1.54e-95	0.325198	0.966	0.923	3.11e-91	1	ENSMUSG00000075232	Amd1
ENSMUSG00000038393	7.88e-95	-0.580249	0.288	0.531	1.59e-90	1	ENSMUSG00000038393	Txnip
ENSMUSG00000022895	4.31e-92	0.291983	0.936	0.879	8.73e-88	1	ENSMUSG00000022895	Ets2
ENSMUSG00000028525	1.34e-90	0.341193	0.766	0.604	2.71e-86	1	ENSMUSG00000028525	Pde4b
ENSMUSG00000042622	1.09e-88	0.294729	0.959	0.89	2.2e-84	1	ENSMUSG00000042622	Maff
ENSMUSG00000056501	6.78e-88	0.281185	0.991	0.964	1.37e-83	1	ENSMUSG00000056501	Cebpb
ENSMUSG00000023175	4.34e-87	0.252443	0.991	0.981	8.79e-83	1	ENSMUSG00000023175	Bsg
ENSMUSG00000106874	8.79e-85	0.326145	0.948	0.868	1.78e-80	1	ENSMUSG00000106874	Gm20186
ENSMUSG00000030704	3.86e-84	0.346372	0.858	0.778	7.82e-80	1	ENSMUSG00000030704	Rab6a
ENSMUSG00000020911	2.23e-83	-0.743969	0.311	0.523	4.51e-79	1	ENSMUSG00000020911	Krt19
ENSMUSG00000010095	9.95e-82	0.28423	0.947	0.893	2.01e-77	1	ENSMUSG00000010095	Slc3a2
ENSMUSG00000027907	1.8e-78	-0.460343	0.885	0.935	3.65e-74	1	ENSMUSG00000027907	S100a11
ENSMUSG00000026864	2.29e-78	0.304182	0.999	0.998	4.64e-74	1	ENSMUSG00000026864	Hspa5
ENSMUSG00000017418	7.33e-78	0.287858	0.754	0.611	1.48e-73	1	ENSMUSG00000017418	Arl5b
ENSMUSG00000020893	2.17e-77	0.282824	0.684	0.534	4.4e-73	1	ENSMUSG00000020893	Per1
ENSMUSG00000021270	1.97e-76	-0.359087	1	0.999	3.99e-72	1	ENSMUSG00000021270	Hsp90aa1
ENSMUSG00000018569	5.57e-76	-0.418715	0.485	0.683	1.13e-71	1	ENSMUSG00000018569	Cldn7
ENSMUSG00000074063	2.48e-74	0.362245	0.568	0.398	5.02e-70	1	ENSMUSG00000074063	Osgin1
ENSMUSG00000047139	2.35e-73	-0.37346	0.94	0.96	4.75e-69	1	ENSMUSG00000047139	Cd24a
ENSMUSG00000029135	1.01e-72	0.295331	0.843	0.749	2.05e-68	1	ENSMUSG00000029135	Fosl2
ENSMUSG00000012350	5.26e-72	-0.32896	0.317	0.536	1.06e-67	1	ENSMUSG00000012350	Ehf
ENSMUSG00000003617	1.03e-69	0.347285	0.751	0.612	2.09e-65	1	ENSMUSG00000003617	Cp
ENSMUSG00000024359	1.05e-68	0.302552	0.853	0.796	2.12e-64	1	ENSMUSG00000024359	Hspa9
ENSMUSG00000047945	2.31e-68	-0.310466	0.755	0.864	4.67e-64	1	ENSMUSG00000047945	Marcksl1
ENSMUSG00000051397	2.74e-68	-0.545621	0.408	0.604	5.55e-64	1	ENSMUSG00000051397	Tacstd2
ENSMUSG00000020458	5.56e-68	-0.45426	0.756	0.865	1.13e-63	1	ENSMUSG00000020458	Rtn4
ENSMUSG00000022037	8.07e-68	-0.657267	0.407	0.601	1.63e-63	1	ENSMUSG00000022037	Clu
ENSMUSG00000007041	5.43e-66	-0.319998	0.716	0.833	1.1e-61	1	ENSMUSG00000007041	Clic1
ENSMUSG00000094870	3.44e-63	0.255287	0.759	0.639	6.97e-59	1	ENSMUSG00000094870	Zfp131
ENSMUSG00000025402	2.24e-62	0.322088	0.629	0.483	4.53e-58	1	ENSMUSG00000025402	Nab2
ENSMUSG00000034686	1.99e-61	0.395545	0.518	0.374	4.04e-57	1	ENSMUSG00000034686	Prr7
ENSMUSG00000070473	3.72e-61	-0.534297	0.246	0.431	7.52e-57	1	ENSMUSG00000070473	Cldn3
ENSMUSG00000028788	9.06e-60	0.269177	0.908	0.853	1.83e-55	1	ENSMUSG00000028788	Ptp4a2
ENSMUSG00000030980	2.61e-59	-0.252343	0.345	0.553	5.28e-55	1	ENSMUSG00000030980	Knop1
ENSMUSG00000021728	4.33e-58	-0.337737	0.168	0.348	8.77e-54	1	ENSMUSG00000021728	Emb
ENSMUSG00000036438	4.58e-57	-0.32565	0.931	0.959	9.27e-53	1	ENSMUSG00000036438	Calm2
ENSMUSG00000027091	9.91e-57	0.268325	0.885	0.838	2.01e-52	1	ENSMUSG00000027091	Zc3h15
ENSMUSG00000007872	6.29e-56	-0.425735	0.986	0.995	1.27e-51	1	ENSMUSG00000007872	Id3
ENSMUSG00000046727	6.65e-56	-0.330493	0.272	0.459	1.35e-51	1	ENSMUSG00000046727	Cystm1
ENSMUSG00000028645	6.96e-56	0.252524	0.805	0.68	1.41e-51	1	ENSMUSG00000028645	Slc2a1
ENSMUSG00000076431	1.71e-55	-0.390888	0.652	0.799	3.46e-51	1	ENSMUSG00000076431	Sox4
ENSMUSG00000053522	5.38e-55	0.296215	0.954	0.911	1.09e-50	1	ENSMUSG00000053522	Lgals7
ENSMUSG00000079523	9.04e-55	-0.328289	0.926	0.954	1.83e-50	1	ENSMUSG00000079523	Tmsb10
ENSMUSG00000015217	9.85e-54	-0.258258	0.237	0.424	1.99e-49	1	ENSMUSG00000015217	Hmgb3
ENSMUSG00000003051	7.32e-53	-0.323771	0.187	0.365	1.48e-48	1	ENSMUSG00000003051	Elf3
ENSMUSG00000027087	4.78e-52	0.273641	0.67	0.556	9.68e-48	1	ENSMUSG00000027087	Itgav
ENSMUSG00000006360	8.04e-52	-0.472415	0.289	0.48	1.63e-47	1	ENSMUSG00000006360	Crip1
ENSMUSG00000045502	8.94e-52	0.295049	0.366	0.223	1.81e-47	1	ENSMUSG00000045502	Hcar2
ENSMUSG00000021367	1.3e-51	-0.3178	0.18	0.357	2.63e-47	1	ENSMUSG00000021367	Edn1
ENSMUSG00000029581	8.17e-51	-0.260177	0.103	0.262	1.65e-46	1	ENSMUSG00000029581	Fscn1
ENSMUSG00000091971	1.31e-48	-0.863591	0.966	0.983	2.64e-44	1	ENSMUSG00000091971	Hspa1a
ENSMUSG00000047446	4.23e-47	0.322867	0.703	0.607	8.57e-43	1	ENSMUSG00000047446	Arl4a
ENSMUSG00000021268	3.45e-44	-0.583353	0.138	0.289	6.98e-40	1	ENSMUSG00000021268	Meg3
ENSMUSG00000058135	4.96e-44	-0.314152	0.397	0.561	1e-39	1	ENSMUSG00000058135	Gstm1
ENSMUSG00000046223	1.14e-43	-0.459687	0.218	0.377	2.31e-39	1	ENSMUSG00000046223	Plaur
ENSMUSG00000037894	1.25e-43	-0.377122	0.908	0.928	2.54e-39	1	ENSMUSG00000037894	H2afz
ENSMUSG00000070348	8.51e-43	-0.342187	0.549	0.691	1.72e-38	1	ENSMUSG00000070348	Ccnd1
ENSMUSG00000026615	4.44e-42	0.30987	0.788	0.733	8.98e-38	1	ENSMUSG00000026615	Eprs
ENSMUSG00000000567	5.11e-42	-0.30775	0.637	0.768	1.03e-37	1	ENSMUSG00000000567	Sox9
ENSMUSG00000018899	5.32e-39	-0.289801	0.136	0.278	1.08e-34	1	ENSMUSG00000018899	Irf1
ENSMUSG00000009013	1.17e-38	-0.251184	0.926	0.949	2.37e-34	1	ENSMUSG00000009013	Dynll1
ENSMUSG00000025151	5.25e-38	0.371458	0.846	0.833	1.06e-33	1	ENSMUSG00000025151	Maged1
ENSMUSG00000022528	5.64e-38	0.265346	0.947	0.915	1.14e-33	1	ENSMUSG00000022528	Hes1
ENSMUSG00000015312	1.17e-36	-0.446116	0.529	0.673	2.36e-32	1	ENSMUSG00000015312	Gadd45b
ENSMUSG00000023951	8.74e-36	0.275877	0.425	0.314	1.77e-31	1	ENSMUSG00000023951	Vegfa
ENSMUSG00000075602	1.05e-34	-0.250029	0.257	0.406	2.13e-30	1	ENSMUSG00000075602	Ly6a
ENSMUSG00000029167	3.35e-34	0.350839	0.406	0.298	6.79e-30	1	ENSMUSG00000029167	Ppargc1a
ENSMUSG00000050335	6.62e-33	-0.321131	0.205	0.341	1.34e-28	1	ENSMUSG00000050335	Lgals3
ENSMUSG00000061232	7.77e-33	-0.272597	0.519	0.658	1.57e-28	1	ENSMUSG00000061232	H2-K1
ENSMUSG00000028699	1.06e-32	-0.392934	0.157	0.282	2.14e-28	1	ENSMUSG00000028699	Tspan1
ENSMUSG00000042745	1.63e-32	-0.309226	0.919	0.962	3.3e-28	1	ENSMUSG00000042745	Id1
ENSMUSG00000018821	2.23e-32	0.267487	0.614	0.529	4.51e-28	1	ENSMUSG00000018821	Avpi1
ENSMUSG00000027239	1.08e-31	-0.263966	0.435	0.564	2.18e-27	1	ENSMUSG00000027239	Mdk
ENSMUSG00000028195	1.75e-31	-0.29258	0.99	0.992	3.55e-27	1	ENSMUSG00000028195	Cyr61
ENSMUSG00000060802	1.92e-31	-0.437966	0.774	0.841	3.88e-27	1	ENSMUSG00000060802	B2m
ENSMUSG00000028262	9.62e-31	-0.283444	0.166	0.289	1.95e-26	1	ENSMUSG00000028262	Clca3a2
ENSMUSG00000028214	1.91e-30	0.252165	0.563	0.461	3.87e-26	1	ENSMUSG00000028214	Gem
ENSMUSG00000073411	1.16e-28	-0.253785	0.688	0.787	2.35e-24	1	ENSMUSG00000073411	H2-D1
ENSMUSG00000021453	2.75e-28	-0.454418	0.55	0.672	5.57e-24	1	ENSMUSG00000021453	Gadd45g
ENSMUSG00000041548	4.13e-28	-0.252711	0.563	0.693	8.36e-24	1	ENSMUSG00000041548	Hspb8
ENSMUSG00000023004	4.4e-28	-0.307743	0.584	0.693	8.91e-24	1	ENSMUSG00000023004	Tuba1b
ENSMUSG00000032370	4.01e-27	0.290565	0.53	0.447	8.12e-23	1	ENSMUSG00000032370	Lactb
ENSMUSG00000024190	5.45e-27	-0.301292	0.831	0.892	1.1e-22	1	ENSMUSG00000024190	Dusp1
ENSMUSG00000031762	1.01e-26	-0.408745	0.844	0.896	2.05e-22	1	ENSMUSG00000031762	Mt2
ENSMUSG00000001467	1.19e-26	0.259994	0.588	0.513	2.41e-22	1	ENSMUSG00000001467	Cyp51
ENSMUSG00000068220	1.78e-26	-0.488127	0.154	0.271	3.61e-22	1	ENSMUSG00000068220	Lgals1
ENSMUSG00000001525	2.68e-24	-0.306194	0.743	0.821	5.43e-20	1	ENSMUSG00000001525	Tubb5
ENSMUSG00000052684	5.45e-24	-0.295172	0.999	0.999	1.1e-19	1	ENSMUSG00000052684	Jun
ENSMUSG00000053113	1.23e-23	-0.309921	0.285	0.404	2.49e-19	1	ENSMUSG00000053113	Socs3
ENSMUSG00000072235	1.98e-23	-0.264922	0.457	0.58	4.01e-19	1	ENSMUSG00000072235	Tuba1a
ENSMUSG00000069833	4.61e-23	-0.260158	0.67	0.761	9.34e-19	1	ENSMUSG00000069833	Ahnak
ENSMUSG00000036533	7.48e-23	0.363892	0.53	0.464	1.51e-18	1	ENSMUSG00000036533	Cdc42ep3
ENSMUSG00000000531	7.94e-23	0.287203	0.363	0.279	1.61e-18	1	ENSMUSG00000000531	Grasp
ENSMUSG00000074272	1.5e-21	-0.266007	0.252	0.362	3.03e-17	1	ENSMUSG00000074272	Ceacam1
ENSMUSG00000029838	1.25e-20	-0.295572	0.395	0.495	2.53e-16	1	ENSMUSG00000029838	Ptn
ENSMUSG00000021250	1.48e-19	-0.321779	0.996	0.995	2.99e-15	1	ENSMUSG00000021250	Fos
ENSMUSG00000028832	1.94e-19	-0.290646	0.736	0.791	3.92e-15	1	ENSMUSG00000028832	Stmn1
ENSMUSG00000061353	2.14e-19	-0.299628	0.294	0.392	4.34e-15	1	ENSMUSG00000061353	Cxcl12
ENSMUSG00000024014	2.99e-19	-0.362945	0.585	0.668	6.05e-15	1	ENSMUSG00000024014	Pim1
ENSMUSG00000022114	8.06e-17	0.288026	0.618	0.557	1.63e-12	1	ENSMUSG00000022114	Spry2
ENSMUSG00000036256	3.83e-15	-0.493661	0.327	0.425	7.75e-11	1	ENSMUSG00000036256	Igfbp7
ENSMUSG00000017009	1.9e-14	0.268319	0.904	0.917	3.84e-10	1	ENSMUSG00000017009	Sdc4
ENSMUSG00000036390	1.54e-13	0.357519	0.706	0.706	3.12e-09	1	ENSMUSG00000036390	Gadd45a
ENSMUSG00000032068	1.67e-11	-0.483439	0.606	0.674	3.38e-07	1	ENSMUSG00000032068	Plet1
ENSMUSG00000070436	1.93e-08	-0.252739	0.783	0.819	0.000391254	1	ENSMUSG00000070436	Serpinh1
ENSMUSG00000030218	5.24e-08	-0.420443	0.236	0.3	0.00106	1	ENSMUSG00000030218	Mgp
ENSMUSG00000016998	7.11e-05	-0.47819	0.26	0.317	1	1	ENSMUSG00000016998	Svs4
ENSMUSG00000028464	8.24e-05	-0.35614	0.225	0.271	1	1	ENSMUSG00000028464	Tpm2
ENSMUSG00000024128	0.000169251	-0.612505	0.207	0.261	1	1	ENSMUSG00000024128	Sbp
ENSMUSG00000050359	0.00340251	-0.380896	0.646	0.683	1	1	ENSMUSG00000050359	Sprr1a
ENSMUSG00000023905	0	0.90607	0.998	0.884	0	2	ENSMUSG00000023905	Tnfrsf12a
ENSMUSG00000046223.1	0	0.901887	0.688	0.259	0	2	ENSMUSG00000046223	Plaur
ENSMUSG00000045545	0	0.898119	0.991	0.948	0	2	ENSMUSG00000045545	Krt14
ENSMUSG00000024486	0	0.886211	0.992	0.905	0	2	ENSMUSG00000024486	Hbegf
ENSMUSG00000001473	0	0.820419	0.887	0.569	0	2	ENSMUSG00000001473	Tubb6
ENSMUSG00000008136	0	0.811908	0.89	0.62	0	2	ENSMUSG00000008136	Fhl2
ENSMUSG00000047281	0	0.782998	0.999	0.979	0	2	ENSMUSG00000047281	Sfn
ENSMUSG00000025068	0	0.731525	0.916	0.701	0	2	ENSMUSG00000025068	Gsto1
ENSMUSG00000041959	0	0.722655	0.989	0.941	0	2	ENSMUSG00000041959	S100a10
ENSMUSG00000032366	0	0.609507	0.998	0.987	0	2	ENSMUSG00000032366	Tpm1
ENSMUSG00000031799	0	0.607157	0.983	0.89	0	2	ENSMUSG00000031799	Tpm4
ENSMUSG00000035530	0	0.372346	1	1	0	2	ENSMUSG00000035530	Eif1
ENSMUSG00000020423	0	-0.989451	0.976	0.992	0	2	ENSMUSG00000020423	Btg2
ENSMUSG00000018932	2.81e-307	0.703652	0.845	0.521	5.7e-303	2	ENSMUSG00000018932	Map2k3
ENSMUSG00000043091	2.58e-292	0.649961	0.952	0.77	5.22e-288	2	ENSMUSG00000043091	Tuba1c
ENSMUSG00000092274	2.9e-284	0.703751	0.983	0.87	5.86e-280	2	ENSMUSG00000092274	Neat1
ENSMUSG00000028645.1	3.84e-274	0.678182	0.92	0.654	7.78e-270	2	ENSMUSG00000028645	Slc2a1
ENSMUSG00000023043	7.61e-273	0.610259	0.999	0.985	1.54e-268	2	ENSMUSG00000023043	Krt18
ENSMUSG00000046733	1.84e-263	0.67153	0.736	0.365	3.72e-259	2	ENSMUSG00000046733	Gprc5a
ENSMUSG00000028063	8.72e-263	0.60367	0.991	0.93	1.77e-258	2	ENSMUSG00000028063	Lmna
ENSMUSG00000038418	1.53e-262	-0.761478	0.941	0.989	3.1e-258	2	ENSMUSG00000038418	Egr1
ENSMUSG00000030342	2.41e-260	0.505963	0.995	0.978	4.88e-256	2	ENSMUSG00000030342	Cd9
ENSMUSG00000036894	1.9e-257	0.670248	0.799	0.469	3.84e-253	2	ENSMUSG00000036894	Rap2b
ENSMUSG00000059796	1.13e-256	0.417885	0.999	0.996	2.28e-252	2	ENSMUSG00000059796	Eif4a1
ENSMUSG00000023067	1.53e-255	0.670765	0.9	0.637	3.1e-251	2	ENSMUSG00000023067	Cdkn1a
ENSMUSG00000038400	4.03e-253	0.492345	0.458	0.126	8.16e-249	2	ENSMUSG00000038400	Pmepa1
ENSMUSG00000058056.1	8.39e-251	0.630682	0.941	0.741	1.7e-246	2	ENSMUSG00000058056	Palld
ENSMUSG00000050931	4.07e-235	0.485747	0.544	0.194	8.24e-231	2	ENSMUSG00000050931	Sgms2
ENSMUSG00000026655	1.89e-228	0.788709	0.69	0.36	3.83e-224	2	ENSMUSG00000026655	Fam107b
ENSMUSG00000020458.1	1.16e-225	0.574707	0.947	0.816	2.34e-221	2	ENSMUSG00000020458	Rtn4
ENSMUSG00000053560	1.69e-223	-0.700743	0.987	0.995	3.42e-219	2	ENSMUSG00000053560	Ier2
ENSMUSG00000070544	2.32e-219	0.445759	0.992	0.953	4.69e-215	2	ENSMUSG00000070544	Top1
ENSMUSG00000005054	3.71e-214	0.621391	0.964	0.885	7.51e-210	2	ENSMUSG00000005054	Cstb
ENSMUSG00000024912	7.56e-210	0.504155	0.883	0.61	1.53e-205	2	ENSMUSG00000024912	Fosl1
ENSMUSG00000045394.1	3.2e-208	0.526625	0.985	0.931	6.48e-204	2	ENSMUSG00000045394	Epcam
ENSMUSG00000034006	3.93e-207	0.624799	0.825	0.575	7.95e-203	2	ENSMUSG00000034006	Pqlc1
ENSMUSG00000009013.1	1.02e-204	0.48314	0.981	0.935	2.07e-200	2	ENSMUSG00000009013	Dynll1
ENSMUSG00000034751	2.7e-203	0.570408	0.878	0.692	5.46e-199	2	ENSMUSG00000034751	Mast4
ENSMUSG00000027236	8.49e-203	0.470036	0.922	0.763	1.72e-198	2	ENSMUSG00000027236	Eif3j1
ENSMUSG00000026628	2.07e-198	-0.659455	0.998	0.999	4.19e-194	2	ENSMUSG00000026628	Atf3
ENSMUSG00000035021	6.77e-197	0.520395	0.745	0.446	1.37e-192	2	ENSMUSG00000035021	Baz1a
ENSMUSG00000036752	2.05e-195	0.49515	0.928	0.761	4.16e-191	2	ENSMUSG00000036752	Tubb4b
ENSMUSG00000050359.1	3.77e-195	1.00419	0.827	0.637	7.63e-191	2	ENSMUSG00000050359	Sprr1a
ENSMUSG00000054146.1	6.28e-193	0.596254	1	0.986	1.27e-188	2	ENSMUSG00000054146	Krt15
ENSMUSG00000005148	8.21e-193	0.467611	0.932	0.748	1.66e-188	2	ENSMUSG00000005148	Klf5
ENSMUSG00000049382	8.91e-192	0.492262	0.997	0.967	1.8e-187	2	ENSMUSG00000049382	Krt8
ENSMUSG00000074656	4.24e-191	0.37213	0.996	0.97	8.58e-187	2	ENSMUSG00000074656	Eif2s2
ENSMUSG00000024360.1	2.42e-190	0.414722	0.959	0.828	4.89e-186	2	ENSMUSG00000024360	Etf1
ENSMUSG00000026131	2.68e-190	0.539822	0.938	0.786	5.42e-186	2	ENSMUSG00000026131	Dst
ENSMUSG00000047139.1	3.81e-186	0.511632	0.991	0.947	7.7e-182	2	ENSMUSG00000047139	Cd24a
ENSMUSG00000028128	4.92e-186	0.724059	0.844	0.588	9.97e-182	2	ENSMUSG00000028128	F3
ENSMUSG00000019960	5.52e-186	0.518555	0.938	0.774	1.12e-181	2	ENSMUSG00000019960	Dusp6
ENSMUSG00000025612	5.71e-183	0.443571	0.555	0.245	1.16e-178	2	ENSMUSG00000025612	Bach1
ENSMUSG00000032231	5.91e-183	0.482268	0.961	0.872	1.2e-178	2	ENSMUSG00000032231	Anxa2
ENSMUSG00000005125	1.21e-177	0.57921	0.671	0.371	2.46e-173	2	ENSMUSG00000005125	Ndrg1
ENSMUSG00000032068.1	1.74e-175	0.807725	0.814	0.622	3.53e-171	2	ENSMUSG00000032068	Plet1
ENSMUSG00000021250.1	2.69e-173	-0.831871	0.987	0.997	5.45e-169	2	ENSMUSG00000021250	Fos
ENSMUSG00000091971.1	2.13e-170	-1.20992	0.963	0.983	4.32e-166	2	ENSMUSG00000091971	Hspa1a
ENSMUSG00000006304	5.23e-170	0.39673	0.972	0.908	1.06e-165	2	ENSMUSG00000006304	Arpc2
ENSMUSG00000028156	1.39e-169	0.452667	0.866	0.675	2.8e-165	2	ENSMUSG00000028156	Eif4e
ENSMUSG00000032802	1.33e-168	0.446343	0.402	0.134	2.68e-164	2	ENSMUSG00000032802	Srxn1
ENSMUSG00000024014.1	9.73e-166	0.500257	0.847	0.602	1.97e-161	2	ENSMUSG00000024014	Pim1
ENSMUSG00000047407	9.77e-166	0.446925	0.92	0.749	1.98e-161	2	ENSMUSG00000047407	Tgif1
ENSMUSG00000049866	1.79e-162	0.557368	0.826	0.624	3.63e-158	2	ENSMUSG00000049866	Arl4c
ENSMUSG00000037242	8.46e-162	0.44785	0.909	0.761	1.71e-157	2	ENSMUSG00000037242	Clic4
ENSMUSG00000001089	4.89e-158	0.413311	0.914	0.771	9.9e-154	2	ENSMUSG00000001089	Luzp1
ENSMUSG00000007872.1	4.32e-157	-0.863751	0.986	0.994	8.74e-153	2	ENSMUSG00000007872	Id3
ENSMUSG00000075232.1	5.04e-155	0.412502	0.987	0.919	1.02e-150	2	ENSMUSG00000075232	Amd1
ENSMUSG00000032370.1	3.44e-154	0.466214	0.681	0.411	6.97e-150	2	ENSMUSG00000032370	Lactb
ENSMUSG00000025351	4.81e-151	0.341666	0.98	0.94	9.73e-147	2	ENSMUSG00000025351	Cd63
ENSMUSG00000026234	2.2e-149	0.351402	0.997	0.994	4.46e-145	2	ENSMUSG00000026234	Ncl
ENSMUSG00000000303	1.22e-148	0.384307	0.858	0.656	2.48e-144	2	ENSMUSG00000000303	Cdh1
ENSMUSG00000005483	2.15e-148	-0.916596	0.989	0.995	4.34e-144	2	ENSMUSG00000005483	Dnajb1
ENSMUSG00000026670	2.18e-148	0.512646	0.658	0.395	4.41e-144	2	ENSMUSG00000026670	Uap1
ENSMUSG00000052684.1	3.11e-148	-0.605273	0.998	0.999	6.29e-144	2	ENSMUSG00000052684	Jun
ENSMUSG00000027907.1	4.51e-148	0.347918	0.979	0.912	9.13e-144	2	ENSMUSG00000027907	S100a11
ENSMUSG00000063229	4.23e-147	0.444356	0.936	0.843	8.56e-143	2	ENSMUSG00000063229	Ldha
ENSMUSG00000028249	2.76e-146	0.386964	0.927	0.819	5.6e-142	2	ENSMUSG00000028249	Sdcbp
ENSMUSG00000057561	4.75e-146	0.397222	0.89	0.742	9.61e-142	2	ENSMUSG00000057561	Eif1a
ENSMUSG00000020075	7.58e-146	0.416543	0.887	0.74	1.53e-141	2	ENSMUSG00000020075	Ddx21
ENSMUSG00000053716	2.65e-145	0.368304	0.528	0.248	5.37e-141	2	ENSMUSG00000053716	Dusp7
ENSMUSG00000022205	3.87e-145	0.332518	0.98	0.943	7.83e-141	2	ENSMUSG00000022205	Sub1
ENSMUSG00000019851	2.7e-144	0.352273	0.991	0.953	5.46e-140	2	ENSMUSG00000019851	Perp
ENSMUSG00000006445	4.34e-144	0.368801	0.602	0.319	8.79e-140	2	ENSMUSG00000006445	Epha2
ENSMUSG00000035557.1	1.1e-143	0.524436	0.984	0.941	2.22e-139	2	ENSMUSG00000035557	Krt17
ENSMUSG00000032035	6.42e-143	0.434604	0.608	0.327	1.3e-138	2	ENSMUSG00000032035	Ets1
ENSMUSG00000025066	2.29e-142	0.43799	0.928	0.849	4.63e-138	2	ENSMUSG00000025066	Sfr1
ENSMUSG00000042354	4.77e-142	0.402295	0.879	0.723	9.65e-138	2	ENSMUSG00000042354	Gnl3
ENSMUSG00000032803	5.63e-142	0.390646	0.892	0.744	1.14e-137	2	ENSMUSG00000032803	Cdv3
ENSMUSG00000020358	6.3e-142	0.359885	0.961	0.904	1.27e-137	2	ENSMUSG00000020358	Hnrnpab
ENSMUSG00000053907	3.45e-141	0.464021	0.899	0.761	6.98e-137	2	ENSMUSG00000053907	Mat2a
ENSMUSG00000029552	1.41e-140	0.412623	0.724	0.478	2.86e-136	2	ENSMUSG00000029552	Tes
ENSMUSG00000022952	1.36e-137	0.455205	0.741	0.494	2.76e-133	2	ENSMUSG00000022952	Runx1
ENSMUSG00000091956	2.52e-137	0.662387	0.581	0.316	5.11e-133	2	ENSMUSG00000091956	C2cd4b
ENSMUSG00000026479	1.65e-136	0.434144	0.756	0.525	3.35e-132	2	ENSMUSG00000026479	Lamc2
ENSMUSG00000047501	1.64e-135	0.402443	0.995	0.98	3.32e-131	2	ENSMUSG00000047501	Cldn4
ENSMUSG00000051223	4.71e-135	0.360173	0.922	0.819	9.53e-131	2	ENSMUSG00000051223	Bzw1
ENSMUSG00000028788.1	8.1e-134	0.355012	0.94	0.846	1.64e-129	2	ENSMUSG00000028788	Ptp4a2
ENSMUSG00000019929.1	1.03e-132	0.351845	0.999	0.943	2.09e-128	2	ENSMUSG00000019929	Dcn
ENSMUSG00000033352	1.75e-132	0.370469	0.533	0.274	3.55e-128	2	ENSMUSG00000033352	Map2k4
ENSMUSG00000019970	6.8e-132	0.587883	0.857	0.695	1.38e-127	2	ENSMUSG00000019970	Sgk1
ENSMUSG00000018648	2.08e-131	0.422525	0.588	0.331	4.2e-127	2	ENSMUSG00000018648	Dusp14
ENSMUSG00000005514	1.18e-130	0.413161	0.802	0.598	2.39e-126	2	ENSMUSG00000005514	Por
ENSMUSG00000041025	5.01e-128	0.398626	0.616	0.355	1.01e-123	2	ENSMUSG00000041025	Iffo2
ENSMUSG00000044147	1.5e-127	0.335934	0.918	0.817	3.03e-123	2	ENSMUSG00000044147	Arf6
ENSMUSG00000030208	8.96e-127	0.47071	0.701	0.469	1.81e-122	2	ENSMUSG00000030208	Emp1
ENSMUSG00000030232	1.21e-126	0.423487	0.748	0.53	2.44e-122	2	ENSMUSG00000030232	Aebp2
ENSMUSG00000042377	2.76e-126	0.267865	0.35	0.124	5.58e-122	2	ENSMUSG00000042377	Fam83g
ENSMUSG00000021127	1.24e-125	-0.432486	0.805	0.928	2.52e-121	2	ENSMUSG00000021127	Zfp36l1
ENSMUSG00000001552	7.16e-125	0.367484	0.778	0.579	1.45e-120	2	ENSMUSG00000001552	Jup
ENSMUSG00000023087	4e-123	0.336637	0.756	0.498	8.09e-119	2	ENSMUSG00000023087	Noct
ENSMUSG00000027540	4.86e-123	0.403849	0.77	0.565	9.83e-119	2	ENSMUSG00000027540	Ptpn1
ENSMUSG00000016319	8.37e-122	0.323217	0.994	0.968	1.69e-117	2	ENSMUSG00000016319	Slc25a5
ENSMUSG00000054889	1.39e-121	0.355501	0.865	0.705	2.81e-117	2	ENSMUSG00000054889	Dsp
ENSMUSG00000074272.1	1.3e-120	0.618668	0.533	0.291	2.63e-116	2	ENSMUSG00000074272	Ceacam1
ENSMUSG00000042608	2.42e-120	0.345567	0.66	0.405	4.89e-116	2	ENSMUSG00000042608	Stk40
ENSMUSG00000031467	1.15e-119	0.436022	0.608	0.372	2.33e-115	2	ENSMUSG00000031467	Agpat5
ENSMUSG00000029378	1.24e-119	0.661817	0.272	0.084	2.51e-115	2	ENSMUSG00000029378	Areg
ENSMUSG00000090877	1.5e-119	-0.546909	0.771	0.897	3.05e-115	2	ENSMUSG00000090877	Hspa1b
ENSMUSG00000024048	2.71e-119	0.250314	0.997	0.996	5.49e-115	2	ENSMUSG00000024048	Myl12a
ENSMUSG00000079523.1	1.13e-118	0.350692	0.977	0.941	2.28e-114	2	ENSMUSG00000079523	Tmsb10
ENSMUSG00000028945.1	1.13e-117	0.340193	0.956	0.887	2.3e-113	2	ENSMUSG00000028945	Rheb
ENSMUSG00000020580	9.64e-117	0.411071	0.705	0.494	1.95e-112	2	ENSMUSG00000020580	Rock2
ENSMUSG00000074578	8.47e-116	-0.342126	0.864	0.952	1.71e-111	2	ENSMUSG00000074578	Zfos1
ENSMUSG00000040659	1.82e-115	0.429063	0.672	0.45	3.69e-111	2	ENSMUSG00000040659	Efhd2
ENSMUSG00000036136	2.65e-115	0.337254	0.482	0.236	5.37e-111	2	ENSMUSG00000036136	Fam110c
ENSMUSG00000054808	2.13e-112	0.310357	0.957	0.895	4.32e-108	2	ENSMUSG00000054808	Actn4
ENSMUSG00000004951	3.4e-112	-0.598912	1	1	6.88e-108	2	ENSMUSG00000004951	Hspb1
ENSMUSG00000019947	6.98e-112	0.387001	0.877	0.742	1.41e-107	2	ENSMUSG00000019947	Arid5b
ENSMUSG00000007617	6.25e-111	0.325683	0.543	0.297	1.27e-106	2	ENSMUSG00000007617	Homer1
ENSMUSG00000015839	1.04e-110	0.357648	0.879	0.745	2.11e-106	2	ENSMUSG00000015839	Nfe2l2
ENSMUSG00000056201	6.12e-110	0.309463	0.993	0.972	1.24e-105	2	ENSMUSG00000056201	Cfl1
ENSMUSG00000011752	4.43e-109	0.410077	0.836	0.675	8.97e-105	2	ENSMUSG00000011752	Pgam1
ENSMUSG00000041057	6.53e-109	0.364329	0.794	0.622	1.32e-104	2	ENSMUSG00000041057	Wdr43
ENSMUSG00000032624	4.25e-107	0.365066	0.66	0.447	8.6e-103	2	ENSMUSG00000032624	Eml4
ENSMUSG00000032883	7.9e-107	0.42819	0.679	0.47	1.6e-102	2	ENSMUSG00000032883	Acsl3
ENSMUSG00000052837	1.02e-105	-0.532538	0.995	0.998	2.07e-101	2	ENSMUSG00000052837	Junb
ENSMUSG00000060860	5.37e-105	0.272656	0.976	0.94	1.09e-100	2	ENSMUSG00000060860	Ube2s
ENSMUSG00000050737	1.16e-104	0.410929	0.698	0.504	2.35e-100	2	ENSMUSG00000050737	Ptges
ENSMUSG00000047446.1	3.7e-104	0.379628	0.787	0.588	7.5e-100	2	ENSMUSG00000047446	Arl4a
ENSMUSG00000029484	2.76e-103	0.365567	0.576	0.337	5.59e-99	2	ENSMUSG00000029484	Anxa3
ENSMUSG00000024587	8.4e-103	0.400911	0.816	0.683	1.7e-98	2	ENSMUSG00000024587	Nars
ENSMUSG00000063889	2.84e-102	0.39055	0.698	0.47	5.74e-98	2	ENSMUSG00000063889	Crem
ENSMUSG00000028967.1	8.89e-102	0.32612	0.972	0.909	1.8e-97	2	ENSMUSG00000028967	Errfi1
ENSMUSG00000061024	1.36e-101	0.367876	0.685	0.488	2.74e-97	2	ENSMUSG00000061024	Rrs1
ENSMUSG00000005610	1.42e-101	0.256948	0.98	0.939	2.88e-97	2	ENSMUSG00000005610	Eif4g2
ENSMUSG00000045193	7.51e-101	-0.32218	0.622	0.801	1.52e-96	2	ENSMUSG00000045193	Cirbp
ENSMUSG00000042079	6.68e-100	0.279406	0.975	0.951	1.35e-95	2	ENSMUSG00000042079	Hnrnpf
ENSMUSG00000086320.1	8.7e-100	0.426615	0.905	0.752	1.76e-95	2	ENSMUSG00000086320	Gm12840
ENSMUSG00000063406	1.38e-99	0.331725	0.887	0.764	2.8e-95	2	ENSMUSG00000063406	Tmed5
ENSMUSG00000031431	2.5e-99	-0.387933	0.277	0.538	5.07e-95	2	ENSMUSG00000031431	Tsc22d3
ENSMUSG00000037211	2.62e-99	-0.519591	0.51	0.715	5.31e-95	2	ENSMUSG00000037211	Spry1
ENSMUSG00000074781	1.35e-98	0.309089	0.905	0.792	2.74e-94	2	ENSMUSG00000074781	Ube2n
ENSMUSG00000062991	8.4e-98	0.346002	0.441	0.217	1.7e-93	2	ENSMUSG00000062991	Nrg1
ENSMUSG00000073676	3.78e-96	-0.504015	0.998	0.998	7.66e-92	2	ENSMUSG00000073676	Hspe1
ENSMUSG00000056708	1.59e-95	0.366802	0.865	0.708	3.22e-91	2	ENSMUSG00000056708	Ier5
ENSMUSG00000026341	4.04e-95	0.332242	0.856	0.737	8.17e-91	2	ENSMUSG00000026341	Actr3
ENSMUSG00000041313	8.69e-95	0.346494	0.691	0.505	1.76e-90	2	ENSMUSG00000041313	Slc7a1
ENSMUSG00000036438.1	1.13e-94	0.274635	0.98	0.947	2.28e-90	2	ENSMUSG00000036438	Calm2
ENSMUSG00000020859	3.44e-94	0.297148	0.904	0.786	6.97e-90	2	ENSMUSG00000020859	Spag9
ENSMUSG00000021877	1.32e-93	0.268653	0.979	0.943	2.68e-89	2	ENSMUSG00000021877	Arf4
ENSMUSG00000020612	6.21e-93	0.298138	0.872	0.763	1.26e-88	2	ENSMUSG00000020612	Prkar1a
ENSMUSG00000030403	6.92e-93	0.338928	0.804	0.665	1.4e-88	2	ENSMUSG00000030403	Vasp
ENSMUSG00000037580	1.97e-92	0.256774	0.385	0.175	4e-88	2	ENSMUSG00000037580	Gch1
ENSMUSG00000042745.1	6.5e-92	-0.664899	0.93	0.959	1.32e-87	2	ENSMUSG00000042745	Id1
ENSMUSG00000023034	7.87e-92	-0.346604	0.993	0.995	1.59e-87	2	ENSMUSG00000023034	Nr4a1
ENSMUSG00000020439	8.5e-92	0.307778	0.545	0.327	1.72e-87	2	ENSMUSG00000020439	Smtn
ENSMUSG00000022346	1.39e-90	0.319693	0.678	0.462	2.81e-86	2	ENSMUSG00000022346	Myc
ENSMUSG00000002985.1	1.82e-90	0.313152	0.998	0.983	3.68e-86	2	ENSMUSG00000002985	Apoe
ENSMUSG00000025809	1.89e-90	0.308447	0.921	0.827	3.82e-86	2	ENSMUSG00000025809	Itgb1
ENSMUSG00000022865	3.73e-90	0.3567	0.736	0.547	7.56e-86	2	ENSMUSG00000022865	Cxadr
ENSMUSG00000030695	6.5e-90	0.311991	0.906	0.824	1.32e-85	2	ENSMUSG00000030695	Aldoa
ENSMUSG00000028889	1.73e-89	0.285488	0.827	0.682	3.5e-85	2	ENSMUSG00000028889	Yrdc
ENSMUSG00000029761	1.96e-89	0.567848	0.541	0.335	3.97e-85	2	ENSMUSG00000029761	Cald1
ENSMUSG00000000787	2.46e-89	0.282299	0.929	0.87	4.99e-85	2	ENSMUSG00000000787	Ddx3x
ENSMUSG00000027479	2.78e-89	0.276421	0.925	0.849	5.64e-85	2	ENSMUSG00000027479	Mapre1
ENSMUSG00000021149	5.67e-89	0.319119	0.794	0.624	1.15e-84	2	ENSMUSG00000021149	Gtpbp4
ENSMUSG00000038393.1	2.77e-87	-0.54786	0.291	0.526	5.61e-83	2	ENSMUSG00000038393	Txnip
ENSMUSG00000020592	3.4e-87	0.370057	0.877	0.783	6.89e-83	2	ENSMUSG00000020592	Sdc1
ENSMUSG00000032249	3.72e-87	-0.299745	0.606	0.781	7.53e-83	2	ENSMUSG00000032249	Anp32a
ENSMUSG00000005103	4.74e-87	0.346389	0.742	0.576	9.6e-83	2	ENSMUSG00000005103	Wdr1
ENSMUSG00000027091.1	7.08e-87	0.299774	0.92	0.831	1.43e-82	2	ENSMUSG00000027091	Zc3h15
ENSMUSG00000024975	2.33e-86	-0.35369	0.585	0.772	4.72e-82	2	ENSMUSG00000024975	Pdcd4
ENSMUSG00000053522.1	2.98e-86	0.359904	0.961	0.911	6.02e-82	2	ENSMUSG00000053522	Lgals7
ENSMUSG00000061527.1	4.54e-86	0.324021	0.925	0.784	9.2e-82	2	ENSMUSG00000061527	Krt5
ENSMUSG00000061613	5.2e-86	0.264466	0.942	0.88	1.05e-81	2	ENSMUSG00000061613	U2af1
ENSMUSG00000053253	5.4e-86	0.299152	0.748	0.587	1.09e-81	2	ENSMUSG00000053253	Ndfip2
ENSMUSG00000021701	1.45e-85	0.361724	0.768	0.593	2.93e-81	2	ENSMUSG00000021701	Plk2
ENSMUSG00000055053	6.69e-84	-0.295206	0.237	0.477	1.35e-79	2	ENSMUSG00000055053	Nfic
ENSMUSG00000062683	1e-83	-0.276233	0.857	0.927	2.03e-79	2	ENSMUSG00000062683	Atp5g2
ENSMUSG00000029430	1.42e-83	0.259416	0.956	0.877	2.86e-79	2	ENSMUSG00000029430	Ran
ENSMUSG00000040152	1.8e-83	0.321057	0.883	0.744	3.64e-79	2	ENSMUSG00000040152	Thbs1
ENSMUSG00000019505	1.14e-82	-0.347186	0.999	1	2.3e-78	2	ENSMUSG00000019505	Ubb
ENSMUSG00000018293	1.35e-82	0.288497	0.979	0.963	2.73e-78	2	ENSMUSG00000018293	Pfn1
ENSMUSG00000022285	5.85e-82	0.25281	0.96	0.909	1.18e-77	2	ENSMUSG00000022285	Ywhaz
ENSMUSG00000024843	6.15e-82	0.277045	0.951	0.859	1.24e-77	2	ENSMUSG00000024843	Chka
ENSMUSG00000021109	6.2e-81	0.328248	0.763	0.616	1.26e-76	2	ENSMUSG00000021109	Hif1a
ENSMUSG00000025381	6.3e-81	-0.28842	0.368	0.585	1.28e-76	2	ENSMUSG00000025381	Cnpy2
ENSMUSG00000023022	8e-81	0.34987	0.838	0.751	1.62e-76	2	ENSMUSG00000023022	Lima1
ENSMUSG00000067006	1.21e-80	0.336915	0.742	0.572	2.44e-76	2	ENSMUSG00000067006	Serpinb5
ENSMUSG00000018604	1.4e-80	-0.358163	0.566	0.747	2.84e-76	2	ENSMUSG00000018604	Tbx3
ENSMUSG00000041801	2.1e-80	0.333196	0.7	0.512	4.24e-76	2	ENSMUSG00000041801	Phlda3
ENSMUSG00000041777	3.07e-80	-0.284534	0.24	0.474	6.22e-76	2	ENSMUSG00000041777	Cir1
ENSMUSG00000066026	3.04e-79	-0.309863	0.252	0.484	6.16e-75	2	ENSMUSG00000066026	Dhrs3
ENSMUSG00000015619	5.96e-79	-0.367778	0.54	0.719	1.21e-74	2	ENSMUSG00000015619	Gata3
ENSMUSG00000025856	6.88e-79	-0.402448	0.503	0.682	1.39e-74	2	ENSMUSG00000025856	Pdgfa
ENSMUSG00000021282	3.92e-78	0.250657	0.943	0.912	7.93e-74	2	ENSMUSG00000021282	Eif5
ENSMUSG00000028035	5.91e-78	-0.414528	0.701	0.845	1.2e-73	2	ENSMUSG00000028035	Dnajb4
ENSMUSG00000043421	4.1e-77	0.285306	0.408	0.214	8.3e-73	2	ENSMUSG00000043421	Hilpda
ENSMUSG00000012350.1	7.12e-77	-0.357992	0.322	0.53	1.44e-72	2	ENSMUSG00000012350	Ehf
ENSMUSG00000035199	2.44e-76	0.410134	0.697	0.553	4.95e-72	2	ENSMUSG00000035199	Arl6ip5
ENSMUSG00000013076	4.82e-76	0.308027	0.8	0.673	9.77e-72	2	ENSMUSG00000013076	Amotl1
ENSMUSG00000029528	2.05e-75	0.287647	0.65	0.468	4.15e-71	2	ENSMUSG00000029528	Pxn
ENSMUSG00000069662.1	3.07e-75	-0.402838	0.46	0.651	6.22e-71	2	ENSMUSG00000069662	Marcks
ENSMUSG00000027782	8.25e-74	0.280639	0.643	0.466	1.67e-69	2	ENSMUSG00000027782	Kpna4
ENSMUSG00000035569	9.13e-74	0.25546	0.948	0.872	1.85e-69	2	ENSMUSG00000035569	Ankrd11
ENSMUSG00000027787	1.45e-73	0.288118	0.588	0.403	2.94e-69	2	ENSMUSG00000027787	Nmd3
ENSMUSG00000022884	1.95e-73	-0.264864	0.851	0.935	3.94e-69	2	ENSMUSG00000022884	Eif4a2
ENSMUSG00000037815	4.4e-73	0.290096	0.845	0.747	8.91e-69	2	ENSMUSG00000037815	Ctnna1
ENSMUSG00000024812	2.48e-72	0.282821	0.555	0.365	5.03e-68	2	ENSMUSG00000024812	Tjp2
ENSMUSG00000041417	3.6e-72	-0.348286	0.306	0.523	7.29e-68	2	ENSMUSG00000041417	Pik3r1
ENSMUSG00000039680	5.4e-72	0.289523	0.851	0.733	1.09e-67	2	ENSMUSG00000039680	Mrps6
ENSMUSG00000029860	1.34e-71	0.301809	0.717	0.579	2.72e-67	2	ENSMUSG00000029860	Zyx
ENSMUSG00000048490	1.43e-71	0.306418	0.87	0.773	2.9e-67	2	ENSMUSG00000048490	Nrip1
ENSMUSG00000016344	6e-71	-0.264329	0.318	0.538	1.22e-66	2	ENSMUSG00000016344	Ppdpf
ENSMUSG00000047547	8.81e-71	0.282738	0.66	0.498	1.78e-66	2	ENSMUSG00000047547	Cltb
ENSMUSG00000028797	4.79e-70	-0.266302	0.628	0.773	9.7e-66	2	ENSMUSG00000028797	Tmem234
ENSMUSG00000055320	6.56e-70	0.290986	0.576	0.397	1.33e-65	2	ENSMUSG00000055320	Tead1
ENSMUSG00000020361.1	1.95e-69	0.260873	0.818	0.707	3.94e-65	2	ENSMUSG00000020361	Hspa4
ENSMUSG00000026094	2.23e-69	0.300427	0.731	0.575	4.52e-65	2	ENSMUSG00000026094	Stk17b
ENSMUSG00000052397	4.22e-69	0.294126	0.915	0.837	8.54e-65	2	ENSMUSG00000052397	Ezr
ENSMUSG00000052681	6.35e-69	0.258871	0.873	0.778	1.29e-64	2	ENSMUSG00000052681	Rap1b
ENSMUSG00000041488	1.3e-68	0.257039	0.56	0.367	2.63e-64	2	ENSMUSG00000041488	Stx3
ENSMUSG00000005846	1.47e-68	0.26012	0.817	0.716	2.97e-64	2	ENSMUSG00000005846	Rsl1d1
ENSMUSG00000035105	1.93e-68	0.359978	0.373	0.2	3.92e-64	2	ENSMUSG00000035105	Egln3
ENSMUSG00000015217.1	2.16e-68	-0.305328	0.217	0.426	4.38e-64	2	ENSMUSG00000015217	Hmgb3
ENSMUSG00000004665	3.87e-68	0.2795	0.804	0.658	7.84e-64	2	ENSMUSG00000004665	Cnn2
ENSMUSG00000024922	8.54e-68	0.306156	0.325	0.16	1.73e-63	2	ENSMUSG00000024922	Ovol1
ENSMUSG00000049800	8.85e-68	0.292059	0.687	0.534	1.79e-63	2	ENSMUSG00000049800	Sertad2
ENSMUSG00000076437	1.29e-67	-0.295153	0.332	0.525	2.61e-63	2	ENSMUSG00000076437	2700094K13Rik
ENSMUSG00000050335.1	2.9e-67	0.433245	0.456	0.277	5.87e-63	2	ENSMUSG00000050335	Lgals3
ENSMUSG00000029229	1.17e-66	0.304253	0.753	0.635	2.38e-62	2	ENSMUSG00000029229	Chic2
ENSMUSG00000042035	4.89e-66	0.297436	0.663	0.497	9.9e-62	2	ENSMUSG00000042035	Igsf3
ENSMUSG00000029836	7e-66	-0.285804	0.497	0.685	1.42e-61	2	ENSMUSG00000029836	Cbx3
ENSMUSG00000026547	8.09e-66	0.284054	0.944	0.879	1.64e-61	2	ENSMUSG00000026547	Tagln2
ENSMUSG00000018476	1.59e-64	0.297742	0.774	0.63	3.22e-60	2	ENSMUSG00000018476	Kdm6b
ENSMUSG00000031633	1.84e-64	-0.283881	0.717	0.82	3.73e-60	2	ENSMUSG00000031633	Slc25a4
ENSMUSG00000038415	5.71e-64	0.322264	0.493	0.31	1.16e-59	2	ENSMUSG00000038415	Foxq1
ENSMUSG00000026377	8.49e-64	0.274035	0.502	0.33	1.72e-59	2	ENSMUSG00000026377	Nifk
ENSMUSG00000032667	9.98e-64	0.287028	0.528	0.364	2.02e-59	2	ENSMUSG00000032667	Pon2
ENSMUSG00000009585	2.76e-63	-0.299047	0.573	0.736	5.58e-59	2	ENSMUSG00000009585	Apobec3
ENSMUSG00000030357	5.25e-63	-0.280066	0.756	0.849	1.06e-58	2	ENSMUSG00000030357	Fkbp4
ENSMUSG00000026020	7.93e-63	0.269993	0.847	0.762	1.61e-58	2	ENSMUSG00000026020	Nop58
ENSMUSG00000017781	8.45e-63	0.262593	0.589	0.419	1.71e-58	2	ENSMUSG00000017781	Pitpna
ENSMUSG00000079658	3.65e-62	0.254365	0.84	0.743	7.38e-58	2	ENSMUSG00000079658	Tceb1
ENSMUSG00000044786	3.28e-61	-0.426713	0.931	0.959	6.65e-57	2	ENSMUSG00000044786	Zfp36
ENSMUSG00000038235	5.49e-61	0.260335	0.821	0.732	1.11e-56	2	ENSMUSG00000038235	F11r
ENSMUSG00000072949	2.49e-60	-0.279652	0.374	0.565	5.03e-56	2	ENSMUSG00000072949	Acot1
ENSMUSG00000058690	4.71e-60	-0.305726	0.365	0.56	9.54e-56	2	ENSMUSG00000058690	Ccser2
ENSMUSG00000039989	1.28e-59	-0.271761	0.341	0.535	2.59e-55	2	ENSMUSG00000039989	Cbx4
ENSMUSG00000028776	1.96e-59	0.325969	0.818	0.704	3.96e-55	2	ENSMUSG00000028776	Tinagl1
ENSMUSG00000030779	4.19e-59	0.260195	0.794	0.679	8.48e-55	2	ENSMUSG00000030779	Rbbp6
ENSMUSG00000023886.1	4.57e-59	0.252049	0.891	0.77	9.25e-55	2	ENSMUSG00000023886	Smoc2
ENSMUSG00000033020	4.59e-59	-0.250339	0.452	0.616	9.28e-55	2	ENSMUSG00000033020	Polr2f
ENSMUSG00000028273	7.24e-59	0.283858	0.552	0.391	1.46e-54	2	ENSMUSG00000028273	Pdlim5
ENSMUSG00000052144	1.5e-58	0.254315	0.71	0.572	3.03e-54	2	ENSMUSG00000052144	Ppp4r2
ENSMUSG00000096956	2.34e-58	-0.284984	0.28	0.47	4.74e-54	2	ENSMUSG00000096956	Snhg18
ENSMUSG00000028525.1	8.42e-58	0.274573	0.754	0.61	1.7e-53	2	ENSMUSG00000028525	Pde4b
ENSMUSG00000028693	1.61e-57	0.25113	0.745	0.599	3.26e-53	2	ENSMUSG00000028693	Nasp
ENSMUSG00000046432	6.51e-57	-0.250512	0.721	0.83	1.32e-52	2	ENSMUSG00000046432	Ngfrap1
ENSMUSG00000021477	6.9e-57	0.291697	0.94	0.884	1.4e-52	2	ENSMUSG00000021477	Ctsl
ENSMUSG00000020108	1.05e-55	-0.368897	0.387	0.573	2.13e-51	2	ENSMUSG00000020108	Ddit4
ENSMUSG00000015176	6.18e-55	0.252586	0.718	0.584	1.25e-50	2	ENSMUSG00000015176	Nolc1
ENSMUSG00000063694	6.63e-55	0.254637	0.772	0.661	1.34e-50	2	ENSMUSG00000063694	Cycs
ENSMUSG00000055435	2.01e-54	0.275721	0.545	0.378	4.06e-50	2	ENSMUSG00000055435	Maf
ENSMUSG00000038150	8.85e-54	-0.266209	0.396	0.576	1.79e-49	2	ENSMUSG00000038150	Ormdl3
ENSMUSG00000005087	7.36e-52	0.260915	0.527	0.371	1.49e-47	2	ENSMUSG00000005087	Cd44
ENSMUSG00000030521	1.51e-51	0.251248	0.568	0.425	3.06e-47	2	ENSMUSG00000030521	Mphosph10
ENSMUSG00000074063.1	1.8e-51	0.260603	0.572	0.4	3.65e-47	2	ENSMUSG00000074063	Osgin1
ENSMUSG00000019256	1.06e-49	0.252341	0.601	0.446	2.16e-45	2	ENSMUSG00000019256	Ahr
ENSMUSG00000067367	1.07e-49	0.260601	0.654	0.521	2.17e-45	2	ENSMUSG00000067367	Lyar
ENSMUSG00000026473	1.81e-49	-0.267986	0.572	0.713	3.67e-45	2	ENSMUSG00000026473	Glul
ENSMUSG00000038412	4.66e-49	0.2615	0.784	0.7	9.43e-45	2	ENSMUSG00000038412	Higd1a
ENSMUSG00000008348	2.91e-48	-0.328282	0.998	0.999	5.89e-44	2	ENSMUSG00000008348	Ubc
ENSMUSG00000028195.1	6.55e-48	-0.359111	0.99	0.992	1.33e-43	2	ENSMUSG00000028195	Cyr61
ENSMUSG00000049604	1.23e-47	-0.264167	0.356	0.514	2.49e-43	2	ENSMUSG00000049604	Hoxb13
ENSMUSG00000008475	7.98e-47	0.254304	0.773	0.672	1.61e-42	2	ENSMUSG00000008475	Arpc5
ENSMUSG00000037266	4.44e-46	-0.268007	0.714	0.807	8.98e-42	2	ENSMUSG00000037266	Rsrp1
ENSMUSG00000000628	2.01e-45	0.297879	0.724	0.611	4.07e-41	2	ENSMUSG00000000628	Hk2
ENSMUSG00000003545	8.45e-44	-0.314804	0.848	0.917	1.71e-39	2	ENSMUSG00000003545	Fosb
ENSMUSG00000096210	1.57e-43	-0.268377	0.326	0.495	3.18e-39	2	ENSMUSG00000096210	H1f0
ENSMUSG00000070473.1	1.48e-42	-0.504575	0.276	0.42	3e-38	2	ENSMUSG00000070473	Cldn3
ENSMUSG00000021453.1	2.81e-42	-0.630419	0.56	0.668	5.68e-38	2	ENSMUSG00000021453	Gadd45g
ENSMUSG00000054342	1.58e-41	0.251266	0.323	0.195	3.2e-37	2	ENSMUSG00000054342	Kcnn4
ENSMUSG00000066278	3.33e-41	0.250057	0.527	0.399	6.75e-37	2	ENSMUSG00000066278	Vps37b
ENSMUSG00000039985	3.6e-40	-0.250599	0.406	0.567	7.28e-36	2	ENSMUSG00000039985	Fam60a
ENSMUSG00000042312	2.65e-33	0.251021	0.459	0.34	5.37e-29	2	ENSMUSG00000042312	S100a13
ENSMUSG00000055148	1.09e-32	-0.350236	0.317	0.452	2.21e-28	2	ENSMUSG00000055148	Klf2
ENSMUSG00000022602	2.58e-31	-0.311857	0.46	0.572	5.23e-27	2	ENSMUSG00000022602	Arc
ENSMUSG00000018899.1	6.68e-31	-0.297891	0.15	0.272	1.35e-26	2	ENSMUSG00000018899	Irf1
ENSMUSG00000031762.1	1.11e-30	0.456977	0.911	0.878	2.25e-26	2	ENSMUSG00000031762	Mt2
ENSMUSG00000071341	1.73e-29	-0.565397	0.279	0.396	3.5e-25	2	ENSMUSG00000071341	Egr4
ENSMUSG00000021367.1	3.79e-29	-0.287582	0.218	0.345	7.67e-25	2	ENSMUSG00000021367	Edn1
ENSMUSG00000039202	5.78e-29	0.252022	0.613	0.499	1.17e-24	2	ENSMUSG00000039202	Abhd2
ENSMUSG00000061353.1	3.45e-28	-0.347783	0.279	0.394	6.99e-24	2	ENSMUSG00000061353	Cxcl12
ENSMUSG00000021728.1	1.14e-27	-0.267476	0.216	0.333	2.32e-23	2	ENSMUSG00000021728	Emb
ENSMUSG00000033060	3.96e-27	0.269543	0.41	0.311	8.02e-23	2	ENSMUSG00000033060	Lmo7
ENSMUSG00000020044	2.15e-26	-0.310575	0.906	0.928	4.36e-22	2	ENSMUSG00000020044	Timp3
ENSMUSG00000035828.1	9.42e-26	-0.308282	0.787	0.841	1.91e-21	2	ENSMUSG00000035828	Pim3
ENSMUSG00000003051.1	1.39e-25	-0.255482	0.233	0.351	2.81e-21	2	ENSMUSG00000003051	Elf3
ENSMUSG00000022037.1	1.11e-22	-0.529273	0.491	0.577	2.25e-18	2	ENSMUSG00000022037	Clu
ENSMUSG00000070436.1	9.61e-21	-0.307921	0.786	0.817	1.94e-16	2	ENSMUSG00000070436	Serpinh1
ENSMUSG00000028699.1	5.29e-20	-0.355529	0.182	0.274	1.07e-15	2	ENSMUSG00000028699	Tspan1
ENSMUSG00000028262.1	7.78e-20	-0.26312	0.188	0.281	1.57e-15	2	ENSMUSG00000028262	Clca3a2
ENSMUSG00000006360.1	1.79e-14	-0.378252	0.381	0.454	3.63e-10	2	ENSMUSG00000006360	Crip1
ENSMUSG00000026826.1	2.24e-14	-0.381021	0.856	0.854	4.53e-10	2	ENSMUSG00000026826	Nr4a2
ENSMUSG00000020911.1	1.51e-12	-0.316929	0.424	0.491	3.06e-08	2	ENSMUSG00000020911	Krt19
ENSMUSG00000060802.1	2.25e-11	-0.359049	0.81	0.831	4.55e-07	2	ENSMUSG00000060802	B2m
ENSMUSG00000036256.1	9.03e-09	-0.475857	0.359	0.416	0.000182801	2	ENSMUSG00000036256	Igfbp7
ENSMUSG00000068220.1	1.01e-07	-0.4342	0.204	0.257	0.00204691	2	ENSMUSG00000068220	Lgals1
ENSMUSG00000030218.1	0.000220649	-0.382336	0.255	0.294	1	2	ENSMUSG00000030218	Mgp
ENSMUSG00000016998.1	0.00349884	-0.463723	0.274	0.312	1	2	ENSMUSG00000016998	Svs4
ENSMUSG00000091971.2	0	1.53497	0.996	0.975	0	3	ENSMUSG00000091971	Hspa1a
ENSMUSG00000005483.1	0	1.32275	0.998	0.992	0	3	ENSMUSG00000005483	Dnajb1
ENSMUSG00000042745.2	0	1.13935	0.985	0.946	0	3	ENSMUSG00000042745	Id1
ENSMUSG00000021250.2	0	1.07108	0.999	0.994	0	3	ENSMUSG00000021250	Fos
ENSMUSG00000007872.2	0	1.04241	0.998	0.992	0	3	ENSMUSG00000007872	Id3
ENSMUSG00000004951.1	0	1.01778	1	1	0	3	ENSMUSG00000004951	Hspb1
ENSMUSG00000073676.1	0	0.959262	0.999	0.998	0	3	ENSMUSG00000073676	Hspe1
ENSMUSG00000052684.2	0	0.921115	0.999	0.999	0	3	ENSMUSG00000052684	Jun
ENSMUSG00000090877.1	0	0.875484	0.98	0.847	0	3	ENSMUSG00000090877	Hspa1b
ENSMUSG00000028035.1	0	0.840287	0.942	0.788	0	3	ENSMUSG00000028035	Dnajb4
ENSMUSG00000053560.1	0	0.833476	0.997	0.993	0	3	ENSMUSG00000053560	Ier2
ENSMUSG00000038418.1	0	0.774582	0.999	0.975	0	3	ENSMUSG00000038418	Egr1
ENSMUSG00000021270.1	0	0.771198	1	0.999	0	3	ENSMUSG00000021270	Hsp90aa1
ENSMUSG00000052837.1	0	0.698322	0.999	0.997	0	3	ENSMUSG00000052837	Junb
ENSMUSG00000008348.1	0	0.682278	1	0.999	0	3	ENSMUSG00000008348	Ubc
ENSMUSG00000023944	0	0.451574	1	1	0	3	ENSMUSG00000023944	Hsp90ab1
ENSMUSG00000019505.1	5.75e-304	0.685241	1	0.999	1.16e-299	3	ENSMUSG00000019505	Ubb
ENSMUSG00000015656	4.19e-297	0.54526	1	1	8.49e-293	3	ENSMUSG00000015656	Hspa8
ENSMUSG00000023034.1	6.63e-284	0.539948	0.998	0.994	1.34e-279	3	ENSMUSG00000023034	Nr4a1
ENSMUSG00000063229.1	7.04e-267	-0.705265	0.666	0.906	1.42e-262	3	ENSMUSG00000063229	Ldha
ENSMUSG00000026547.1	1.98e-262	-0.733771	0.726	0.93	4.02e-258	3	ENSMUSG00000026547	Tagln2
ENSMUSG00000038393.2	1.03e-250	0.847092	0.752	0.417	2.09e-246	3	ENSMUSG00000038393	Txnip
ENSMUSG00000020423.1	5.13e-247	0.59362	0.995	0.988	1.04e-242	3	ENSMUSG00000020423	Btg2
ENSMUSG00000031799.1	1.23e-242	-0.662366	0.774	0.939	2.49e-238	3	ENSMUSG00000031799	Tpm4
ENSMUSG00000045394.2	4.84e-233	-0.748467	0.884	0.955	9.79e-229	3	ENSMUSG00000045394	Epcam
ENSMUSG00000071076	2.1e-223	0.537017	0.999	0.995	4.25e-219	3	ENSMUSG00000071076	Jund
ENSMUSG00000023905.1	2.96e-217	-0.873838	0.808	0.929	6e-213	3	ENSMUSG00000023905	Tnfrsf12a
ENSMUSG00000003545.1	2.8e-211	0.59852	0.971	0.888	5.66e-207	3	ENSMUSG00000003545	Fosb
ENSMUSG00000028195.2	7.81e-207	0.579642	0.997	0.991	1.58e-202	3	ENSMUSG00000028195	Cyr61
ENSMUSG00000011752.1	7.89e-206	-0.638743	0.447	0.767	1.6e-201	3	ENSMUSG00000011752	Pgam1
ENSMUSG00000028639	5.51e-200	-0.466403	0.902	0.972	1.12e-195	3	ENSMUSG00000028639	Ybx1
ENSMUSG00000093674	1.63e-199	-0.261903	1	1	3.3e-195	3	ENSMUSG00000093674	Rpl41
ENSMUSG00000057666	5.29e-199	-0.431184	0.938	0.983	1.07e-194	3	ENSMUSG00000057666	Gapdh
ENSMUSG00000020044.1	3.94e-198	0.674361	0.965	0.914	7.98e-194	3	ENSMUSG00000020044	Timp3
ENSMUSG00000020644	2.4e-197	0.760042	0.975	0.944	4.86e-193	3	ENSMUSG00000020644	Id2
ENSMUSG00000029657	4.86e-194	0.539486	0.943	0.832	9.84e-190	3	ENSMUSG00000029657	Hsph1
ENSMUSG00000040170	1.05e-189	0.476067	0.934	0.746	2.12e-185	3	ENSMUSG00000040170	Fmo2
ENSMUSG00000027907.2	1.01e-187	-0.654049	0.839	0.944	2.05e-183	3	ENSMUSG00000027907	S100a11
ENSMUSG00000028645.2	3.43e-184	-0.784016	0.46	0.763	6.95e-180	3	ENSMUSG00000028645	Slc2a1
ENSMUSG00000064341	5.2e-180	-0.333763	0.999	1	1.05e-175	3	ENSMUSG00000064341	mt-Nd1
ENSMUSG00000032285	1.11e-175	0.545326	0.598	0.309	2.25e-171	3	ENSMUSG00000032285	Dnaja4
ENSMUSG00000037894.1	8.8e-174	-0.618243	0.837	0.944	1.78e-169	3	ENSMUSG00000037894	H2afz
ENSMUSG00000028691	1.82e-169	-0.424864	0.892	0.962	3.69e-165	3	ENSMUSG00000028691	Prdx1
ENSMUSG00000078812	2.99e-164	-0.380035	0.943	0.981	6.05e-160	3	ENSMUSG00000078812	Eif5a
ENSMUSG00000047407.1	2.26e-161	-0.554703	0.566	0.832	4.57e-157	3	ENSMUSG00000047407	Tgif1
ENSMUSG00000025980	8.84e-160	0.549517	0.965	0.938	1.79e-155	3	ENSMUSG00000025980	Hspd1
ENSMUSG00000018293.1	4.66e-159	-0.390548	0.94	0.972	9.43e-155	3	ENSMUSG00000018293	Pfn1
ENSMUSG00000026628.1	1.54e-154	0.421493	0.999	0.999	3.12e-150	3	ENSMUSG00000026628	Atf3
ENSMUSG00000032294	2.24e-152	-0.446358	0.672	0.861	4.53e-148	3	ENSMUSG00000032294	Pkm
ENSMUSG00000071866	2.21e-150	-0.295544	1	1	4.48e-146	3	ENSMUSG00000071866	Ppia
ENSMUSG00000009585.1	3.57e-149	0.427469	0.857	0.669	7.22e-145	3	ENSMUSG00000009585	Apobec3
ENSMUSG00000028063.1	3.74e-148	-0.572325	0.86	0.961	7.57e-144	3	ENSMUSG00000028063	Lmna
ENSMUSG00000044786.1	5.66e-148	0.477266	0.973	0.949	1.15e-143	3	ENSMUSG00000044786	Zfp36
ENSMUSG00000029430.1	5.58e-147	-0.448687	0.786	0.917	1.13e-142	3	ENSMUSG00000029430	Ran
ENSMUSG00000054364	1.25e-143	0.567618	0.855	0.709	2.53e-139	3	ENSMUSG00000054364	Rhob
ENSMUSG00000028788.2	2.58e-140	-0.446808	0.717	0.898	5.21e-136	3	ENSMUSG00000028788	Ptp4a2
ENSMUSG00000028128.1	6.42e-138	-0.922889	0.419	0.689	1.3e-133	3	ENSMUSG00000028128	F3
ENSMUSG00000028945.2	2.14e-137	-0.484187	0.792	0.925	4.33e-133	3	ENSMUSG00000028945	Rheb
ENSMUSG00000031431.1	3.67e-136	0.493045	0.676	0.443	7.43e-132	3	ENSMUSG00000031431	Tsc22d3
ENSMUSG00000030695.1	8.52e-136	-0.445351	0.705	0.871	1.73e-131	3	ENSMUSG00000030695	Aldoa
ENSMUSG00000023087.1	1.4e-133	-0.509532	0.298	0.606	2.84e-129	3	ENSMUSG00000023087	Noct
ENSMUSG00000037601	7.27e-132	-0.435901	0.482	0.74	1.47e-127	3	ENSMUSG00000037601	Nme1
ENSMUSG00000025856.1	3.01e-131	0.420651	0.815	0.608	6.09e-127	3	ENSMUSG00000025856	Pdgfa
ENSMUSG00000056201.1	8.23e-130	-0.372558	0.943	0.984	1.67e-125	3	ENSMUSG00000056201	Cfl1
ENSMUSG00000092274.1	3.35e-129	-0.674297	0.809	0.911	6.78e-125	3	ENSMUSG00000092274	Neat1
ENSMUSG00000059796.1	3.38e-126	-0.314918	0.994	0.997	6.84e-122	3	ENSMUSG00000059796	Eif4a1
ENSMUSG00000041417.1	1.15e-125	0.467021	0.67	0.437	2.33e-121	3	ENSMUSG00000041417	Pik3r1
ENSMUSG00000024360.2	7.15e-125	-0.425266	0.693	0.89	1.45e-120	3	ENSMUSG00000024360	Etf1
ENSMUSG00000047281.1	1.6e-124	-0.656796	0.966	0.987	3.25e-120	3	ENSMUSG00000047281	Sfn
ENSMUSG00000049382.1	6.51e-124	-0.593507	0.953	0.977	1.32e-119	3	ENSMUSG00000049382	Krt8
ENSMUSG00000042406	5.32e-123	0.41011	0.991	0.988	1.08e-118	3	ENSMUSG00000042406	Atf4
ENSMUSG00000027091.2	4.83e-122	-0.417132	0.703	0.882	9.78e-118	3	ENSMUSG00000027091	Zc3h15
ENSMUSG00000004665.1	6.91e-120	-0.505248	0.493	0.731	1.4e-115	3	ENSMUSG00000004665	Cnn2
ENSMUSG00000026034	1.38e-118	0.356231	0.91	0.824	2.8e-114	3	ENSMUSG00000026034	Clk1
ENSMUSG00000022884.1	1.78e-118	0.318645	0.955	0.91	3.6e-114	3	ENSMUSG00000022884	Eif4a2
ENSMUSG00000020358.1	5.31e-117	-0.356785	0.832	0.935	1.08e-112	3	ENSMUSG00000020358	Hnrnpab
ENSMUSG00000026341.1	1.21e-116	-0.398318	0.567	0.805	2.45e-112	3	ENSMUSG00000026341	Actr3
ENSMUSG00000008136.1	4.19e-116	-0.62014	0.497	0.714	8.48e-112	3	ENSMUSG00000008136	Fhl2
ENSMUSG00000047139.2	2.61e-115	-0.510489	0.925	0.963	5.28e-111	3	ENSMUSG00000047139	Cd24a
ENSMUSG00000045545.1	4.67e-115	-0.928419	0.927	0.963	9.45e-111	3	ENSMUSG00000045545	Krt14
ENSMUSG00000061904.1	4.68e-115	-0.372188	0.983	0.996	9.48e-111	3	ENSMUSG00000061904	Slc25a3
ENSMUSG00000037211.1	7.15e-115	0.527129	0.799	0.646	1.45e-110	3	ENSMUSG00000037211	Spry1
ENSMUSG00000028410	7.94e-115	0.475474	0.991	0.992	1.61e-110	3	ENSMUSG00000028410	Dnaja1
ENSMUSG00000079523.2	8.59e-113	-0.4458	0.908	0.957	1.74e-108	3	ENSMUSG00000079523	Tmsb10
ENSMUSG00000036438.2	1.37e-112	-0.436131	0.911	0.963	2.78e-108	3	ENSMUSG00000036438	Calm2
ENSMUSG00000023043.1	9.41e-110	-0.557153	0.99	0.988	1.91e-105	3	ENSMUSG00000023043	Krt18
ENSMUSG00000018604.1	2.45e-108	0.388471	0.835	0.683	4.96e-104	3	ENSMUSG00000018604	Tbx3
ENSMUSG00000026234.1	4.04e-108	-0.321319	0.992	0.995	8.17e-104	3	ENSMUSG00000026234	Ncl
ENSMUSG00000006304.1	9.1e-108	-0.354261	0.837	0.94	1.84e-103	3	ENSMUSG00000006304	Arpc2
ENSMUSG00000070436.2	1.35e-107	0.582582	0.871	0.797	2.73e-103	3	ENSMUSG00000070436	Serpinh1
ENSMUSG00000005514.1	6.31e-107	-0.445334	0.427	0.687	1.28e-102	3	ENSMUSG00000005514	Por
ENSMUSG00000035828.2	1.85e-106	0.413688	0.9	0.815	3.74e-102	3	ENSMUSG00000035828	Pim3
ENSMUSG00000021134	2.8e-106	0.302721	0.98	0.967	5.67e-102	3	ENSMUSG00000021134	Srsf5
ENSMUSG00000020458.2	9.36e-106	-0.57083	0.721	0.869	1.9e-101	3	ENSMUSG00000020458	Rtn4
ENSMUSG00000024912.1	4.58e-105	-0.512174	0.471	0.708	9.28e-101	3	ENSMUSG00000024912	Fosl1
ENSMUSG00000042079.1	5.8e-105	-0.293839	0.915	0.965	1.17e-100	3	ENSMUSG00000042079	Hnrnpf
ENSMUSG00000023456	7.32e-105	-0.370383	0.653	0.826	1.48e-100	3	ENSMUSG00000023456	Tpi1
ENSMUSG00000048076	1.24e-104	-0.30257	0.8	0.935	2.52e-100	3	ENSMUSG00000048076	Arf1
ENSMUSG00000033307	4.32e-104	-0.341471	0.889	0.944	8.75e-100	3	ENSMUSG00000033307	Mif
ENSMUSG00000057561.1	1.07e-103	-0.394992	0.598	0.811	2.17e-99	3	ENSMUSG00000057561	Eif1a
ENSMUSG00000041548.1	1.32e-103	0.577387	0.769	0.642	2.68e-99	3	ENSMUSG00000041548	Hspb8
ENSMUSG00000036894.1	3.84e-103	-0.555154	0.322	0.582	7.78e-99	3	ENSMUSG00000036894	Rap2b
ENSMUSG00000074656.1	2.89e-102	-0.313848	0.955	0.98	5.85e-98	3	ENSMUSG00000074656	Eif2s2
ENSMUSG00000020089	1.68e-99	-0.317775	0.162	0.439	3.4e-95	3	ENSMUSG00000020089	Ppa1
ENSMUSG00000028156.1	5.93e-99	-0.389657	0.53	0.754	1.2e-94	3	ENSMUSG00000028156	Eif4e
ENSMUSG00000034006.1	8.06e-99	-0.523725	0.43	0.669	1.63e-94	3	ENSMUSG00000034006	Pqlc1
ENSMUSG00000039481	9.15e-99	0.351348	0.618	0.406	1.85e-94	3	ENSMUSG00000039481	Nrtn
ENSMUSG00000005610.1	1.19e-97	-0.294265	0.884	0.961	2.41e-93	3	ENSMUSG00000005610	Eif4g2
ENSMUSG00000020388	4.24e-96	0.325207	0.799	0.643	8.58e-92	3	ENSMUSG00000020388	Pdlim4
ENSMUSG00000045658	6.4e-96	0.351993	0.521	0.306	1.3e-91	3	ENSMUSG00000045658	Pid1
ENSMUSG00000005054.1	1.08e-95	-0.484816	0.818	0.919	2.18e-91	3	ENSMUSG00000005054	Cstb
ENSMUSG00000028249.1	2.15e-95	-0.358442	0.708	0.87	4.36e-91	3	ENSMUSG00000028249	Sdcbp
ENSMUSG00000018171	1.48e-94	-0.383326	0.485	0.724	3e-90	3	ENSMUSG00000018171	Vmp1
ENSMUSG00000026864.1	1.13e-93	0.440244	0.997	0.998	2.29e-89	3	ENSMUSG00000026864	Hspa5
ENSMUSG00000029632	3.25e-92	-0.362749	0.635	0.799	6.59e-88	3	ENSMUSG00000029632	Ndufa4
ENSMUSG00000051223.1	6.79e-92	-0.332777	0.704	0.87	1.37e-87	3	ENSMUSG00000051223	Bzw1
ENSMUSG00000039081	1.49e-91	0.389363	0.68	0.497	3.01e-87	3	ENSMUSG00000039081	Zfp503
ENSMUSG00000001473.1	3.18e-91	-0.51594	0.449	0.673	6.44e-87	3	ENSMUSG00000001473	Tubb6
ENSMUSG00000040435	3.72e-91	0.324431	0.94	0.884	7.54e-87	3	ENSMUSG00000040435	Ppp1r15a
ENSMUSG00000026020.1	7.74e-91	-0.364125	0.636	0.811	1.57e-86	3	ENSMUSG00000026020	Nop58
ENSMUSG00000050359.2	1.54e-90	-1.17984	0.512	0.712	3.11e-86	3	ENSMUSG00000050359	Sprr1a
ENSMUSG00000001964.1	1.63e-90	-0.487668	0.78	0.914	3.3e-86	3	ENSMUSG00000001964	Emd
ENSMUSG00000030847	1.97e-89	0.591742	0.726	0.622	3.99e-85	3	ENSMUSG00000030847	Bag3
ENSMUSG00000020361.2	2.19e-89	-0.353951	0.562	0.767	4.43e-85	3	ENSMUSG00000020361	Hspa4
ENSMUSG00000014313	4.25e-88	-0.278281	0.934	0.972	8.61e-84	3	ENSMUSG00000014313	Cox6c
ENSMUSG00000000303.1	5.75e-88	-0.333338	0.501	0.741	1.16e-83	3	ENSMUSG00000000303	Cdh1
ENSMUSG00000032624.1	9.14e-88	-0.329194	0.274	0.538	1.85e-83	3	ENSMUSG00000032624	Eml4
ENSMUSG00000030342.1	2.69e-87	-0.395488	0.973	0.983	5.45e-83	3	ENSMUSG00000030342	Cd9
ENSMUSG00000054808.1	4.21e-87	-0.321156	0.827	0.926	8.52e-83	3	ENSMUSG00000054808	Actn4
ENSMUSG00000014226	2.17e-86	0.39996	0.83	0.758	4.39e-82	3	ENSMUSG00000014226	Cacybp
ENSMUSG00000029761.1	2.88e-86	-0.723162	0.185	0.419	5.82e-82	3	ENSMUSG00000029761	Cald1
ENSMUSG00000032068.2	1.2e-84	-0.917342	0.519	0.692	2.43e-80	3	ENSMUSG00000032068	Plet1
ENSMUSG00000035021.1	5.04e-84	-0.377589	0.303	0.551	1.02e-79	3	ENSMUSG00000035021	Baz1a
ENSMUSG00000030232.1	5.07e-84	-0.359511	0.371	0.619	1.03e-79	3	ENSMUSG00000030232	Aebp2
ENSMUSG00000032803.1	5.23e-84	-0.330539	0.613	0.81	1.06e-79	3	ENSMUSG00000032803	Cdv3
ENSMUSG00000026479.1	5.74e-84	-0.400818	0.379	0.614	1.16e-79	3	ENSMUSG00000026479	Lamc2
ENSMUSG00000024359.1	9.54e-84	-0.327214	0.678	0.838	1.93e-79	3	ENSMUSG00000024359	Hspa9
ENSMUSG00000074781.1	3.02e-83	-0.301165	0.682	0.844	6.1e-79	3	ENSMUSG00000074781	Ube2n
ENSMUSG00000025351.1	3.73e-83	-0.302547	0.899	0.959	7.56e-79	3	ENSMUSG00000025351	Cd63
ENSMUSG00000052144.1	8.65e-83	-0.326931	0.4	0.644	1.75e-78	3	ENSMUSG00000052144	Ppp4r2
ENSMUSG00000025809.1	1.51e-82	-0.328299	0.73	0.872	3.07e-78	3	ENSMUSG00000025809	Itgb1
ENSMUSG00000022205.1	1.97e-82	-0.27844	0.902	0.961	3.99e-78	3	ENSMUSG00000022205	Sub1
ENSMUSG00000018932.1	2.73e-82	-0.447831	0.401	0.627	5.53e-78	3	ENSMUSG00000018932	Map2k3
ENSMUSG00000053581	8.59e-82	0.305857	0.309	0.135	1.74e-77	3	ENSMUSG00000053581	Zfand2a
ENSMUSG00000019943	1.32e-81	-0.331798	0.652	0.833	2.66e-77	3	ENSMUSG00000019943	Atp2b1
ENSMUSG00000006699	2.69e-81	-0.277012	0.849	0.94	5.44e-77	3	ENSMUSG00000006699	Cdc42
ENSMUSG00000024014.2	3.26e-81	-0.614823	0.503	0.684	6.6e-77	3	ENSMUSG00000024014	Pim1
ENSMUSG00000019179	1.16e-79	-0.313664	0.716	0.861	2.34e-75	3	ENSMUSG00000019179	Mdh2
ENSMUSG00000078974	1.24e-79	-0.273852	0.897	0.947	2.51e-75	3	ENSMUSG00000078974	Sec61g
ENSMUSG00000034751.1	1.31e-79	-0.469062	0.591	0.76	2.64e-75	3	ENSMUSG00000034751	Mast4
ENSMUSG00000052748	3.85e-79	0.503018	0.555	0.381	7.78e-75	3	ENSMUSG00000052748	Swt1
ENSMUSG00000063889.1	4.15e-79	-0.396585	0.321	0.56	8.41e-75	3	ENSMUSG00000063889	Crem
ENSMUSG00000046223.2	5.37e-79	-0.621801	0.163	0.385	1.09e-74	3	ENSMUSG00000046223	Plaur
ENSMUSG00000025068.1	1.43e-78	-0.438031	0.603	0.776	2.9e-74	3	ENSMUSG00000025068	Gsto1
ENSMUSG00000007617.1	4.29e-78	-0.289873	0.154	0.39	8.68e-74	3	ENSMUSG00000007617	Homer1
ENSMUSG00000076432	9.59e-78	-0.294189	0.744	0.875	1.94e-73	3	ENSMUSG00000076432	Ywhaq
ENSMUSG00000040152.1	1.14e-77	-0.496451	0.627	0.804	2.31e-73	3	ENSMUSG00000040152	Thbs1
ENSMUSG00000021678	1.37e-77	-0.353302	0.433	0.661	2.77e-73	3	ENSMUSG00000021678	F2rl1
ENSMUSG00000046733.1	1.68e-77	-0.427056	0.247	0.482	3.41e-73	3	ENSMUSG00000046733	Gprc5a
ENSMUSG00000003477	4.21e-77	0.306777	0.295	0.124	8.52e-73	3	ENSMUSG00000003477	Inmt
ENSMUSG00000026670.1	4.49e-77	-0.378398	0.254	0.491	9.09e-73	3	ENSMUSG00000026670	Uap1
ENSMUSG00000027940	2.06e-76	-0.320723	0.631	0.809	4.16e-72	3	ENSMUSG00000027940	Tpm3
ENSMUSG00000054766	2.62e-76	-0.27281	0.882	0.945	5.3e-72	3	ENSMUSG00000054766	Set
ENSMUSG00000015619.1	2.31e-75	0.319069	0.802	0.657	4.68e-71	3	ENSMUSG00000015619	Gata3
ENSMUSG00000021131	5.74e-75	-0.28232	0.788	0.883	1.16e-70	3	ENSMUSG00000021131	Erh
ENSMUSG00000038467	1.19e-74	-0.309346	0.612	0.791	2.41e-70	3	ENSMUSG00000038467	Chmp4b
ENSMUSG00000029838.1	2.06e-74	-0.459515	0.294	0.515	4.17e-70	3	ENSMUSG00000029838	Ptn
ENSMUSG00000027239.1	3.52e-74	-0.382224	0.355	0.578	7.12e-70	3	ENSMUSG00000027239	Mdk
ENSMUSG00000050931.1	7.62e-74	-0.308331	0.091	0.303	1.54e-69	3	ENSMUSG00000050931	Sgms2
ENSMUSG00000072949.1	1.28e-73	0.343912	0.663	0.496	2.6e-69	3	ENSMUSG00000072949	Acot1
ENSMUSG00000020737	3.36e-73	-0.339188	0.31	0.539	6.79e-69	3	ENSMUSG00000020737	Hn1
ENSMUSG00000064360	3.93e-73	-0.266102	0.807	0.908	7.95e-69	3	ENSMUSG00000064360	mt-Nd3
ENSMUSG00000025402.1	1.4e-72	-0.359155	0.33	0.556	2.84e-68	3	ENSMUSG00000025402	Nab2
ENSMUSG00000058056.2	1.78e-72	-0.542786	0.716	0.795	3.6e-68	3	ENSMUSG00000058056	Palld
ENSMUSG00000027236.1	4.03e-72	-0.323478	0.667	0.824	8.15e-68	3	ENSMUSG00000027236	Eif3j1
ENSMUSG00000027808	1.2e-71	-0.280766	0.499	0.719	2.44e-67	3	ENSMUSG00000027808	Serp1
ENSMUSG00000024587.1	1.57e-71	-0.325069	0.547	0.746	3.18e-67	3	ENSMUSG00000024587	Nars
ENSMUSG00000022061	1.65e-71	0.251205	0.287	0.125	3.34e-67	3	ENSMUSG00000022061	Nkx3-1
ENSMUSG00000037820	2.49e-71	0.325024	0.748	0.602	5.05e-67	3	ENSMUSG00000037820	Tgm2
ENSMUSG00000031422	7.1e-71	-0.273061	0.744	0.873	1.44e-66	3	ENSMUSG00000031422	Morf4l2
ENSMUSG00000024190.1	7.81e-71	0.453492	0.912	0.871	1.58e-66	3	ENSMUSG00000024190	Dusp1
ENSMUSG00000037266.1	2.33e-70	0.303164	0.853	0.774	4.71e-66	3	ENSMUSG00000037266	Rsrp1
ENSMUSG00000016319.1	2.65e-70	-0.294256	0.96	0.976	5.36e-66	3	ENSMUSG00000016319	Slc25a5
ENSMUSG00000042354.1	1.67e-69	-0.319056	0.612	0.786	3.39e-65	3	ENSMUSG00000042354	Gnl3
ENSMUSG00000022174	3.79e-68	-0.254317	0.766	0.878	7.68e-64	3	ENSMUSG00000022174	Dad1
ENSMUSG00000021149.1	5e-68	-0.289873	0.487	0.697	1.01e-63	3	ENSMUSG00000021149	Gtpbp4
ENSMUSG00000061665	6.31e-68	-0.325471	0.607	0.781	1.28e-63	3	ENSMUSG00000061665	Cd2ap
ENSMUSG00000030403.1	1.03e-67	-0.305902	0.531	0.729	2.08e-63	3	ENSMUSG00000030403	Vasp
ENSMUSG00000024991	1.67e-67	-0.257953	0.848	0.929	3.39e-63	3	ENSMUSG00000024991	Eif3a
ENSMUSG00000037242.1	1.7e-67	-0.341338	0.656	0.821	3.44e-63	3	ENSMUSG00000037242	Clic4
ENSMUSG00000001819	2.58e-67	0.284311	0.515	0.336	5.22e-63	3	ENSMUSG00000001819	Hoxd13
ENSMUSG00000029817	2.25e-66	0.267223	0.936	0.904	4.56e-62	3	ENSMUSG00000029817	Tra2a
ENSMUSG00000022952.1	2.67e-66	-0.391918	0.378	0.581	5.41e-62	3	ENSMUSG00000022952	Runx1
ENSMUSG00000029552.1	4.04e-65	-0.302658	0.345	0.568	8.19e-61	3	ENSMUSG00000029552	Tes
ENSMUSG00000001089.1	7.05e-65	-0.304535	0.677	0.827	1.43e-60	3	ENSMUSG00000001089	Luzp1
ENSMUSG00000035557.2	3.79e-64	-0.581266	0.913	0.957	7.67e-60	3	ENSMUSG00000035557	Krt17
ENSMUSG00000020422	6.26e-64	0.272363	0.554	0.396	1.27e-59	3	ENSMUSG00000020422	Tns3
ENSMUSG00000035569.1	6.88e-64	-0.26765	0.794	0.908	1.39e-59	3	ENSMUSG00000035569	Ankrd11
ENSMUSG00000031996	2.86e-62	-0.308411	0.827	0.91	5.79e-58	3	ENSMUSG00000031996	Aplp2
ENSMUSG00000053931	1.05e-61	-0.33141	0.585	0.743	2.13e-57	3	ENSMUSG00000053931	Cnn3
ENSMUSG00000051397.1	1.11e-61	-0.523373	0.399	0.6	2.25e-57	3	ENSMUSG00000051397	Tacstd2
ENSMUSG00000018593	1.38e-61	-0.777085	0.577	0.733	2.8e-57	3	ENSMUSG00000018593	Sparc
ENSMUSG00000034614	1.74e-61	0.25484	0.448	0.275	3.53e-57	3	ENSMUSG00000034614	Pik3ip1
ENSMUSG00000006057	2.17e-61	-0.279727	0.7	0.811	4.39e-57	3	ENSMUSG00000006057	Atp5g1
ENSMUSG00000041025.1	6.08e-61	-0.293752	0.234	0.446	1.23e-56	3	ENSMUSG00000041025	Iffo2
ENSMUSG00000037573	7.84e-61	0.309778	0.671	0.537	1.59e-56	3	ENSMUSG00000037573	Tob1
ENSMUSG00000048200	1.31e-60	0.256203	0.456	0.287	2.66e-56	3	ENSMUSG00000048200	Cracr2b
ENSMUSG00000002881	2.98e-60	-0.254074	0.278	0.497	6.03e-56	3	ENSMUSG00000002881	Nab1
ENSMUSG00000005148.1	1.46e-59	-0.397703	0.668	0.811	2.95e-55	3	ENSMUSG00000005148	Klf5
ENSMUSG00000008475.1	1.84e-59	-0.278191	0.544	0.725	3.72e-55	3	ENSMUSG00000008475	Arpc5
ENSMUSG00000010067	3.35e-59	-0.289747	0.69	0.841	6.77e-55	3	ENSMUSG00000010067	Rassf1
ENSMUSG00000052040	5.4e-59	0.259901	0.839	0.761	1.09e-54	3	ENSMUSG00000052040	Klf13
ENSMUSG00000000568	5.88e-59	-0.254174	0.626	0.779	1.19e-54	3	ENSMUSG00000000568	Hnrnpd
ENSMUSG00000029673	1.99e-58	-0.273889	0.406	0.615	4.03e-54	3	ENSMUSG00000029673	Auts2
ENSMUSG00000005732	2.72e-58	-0.286816	0.605	0.762	5.51e-54	3	ENSMUSG00000005732	Ranbp1
ENSMUSG00000017493	3.11e-58	-0.359324	0.345	0.541	6.29e-54	3	ENSMUSG00000017493	Igfbp4
ENSMUSG00000063694.1	5.94e-58	-0.274033	0.541	0.715	1.2e-53	3	ENSMUSG00000063694	Cycs
ENSMUSG00000067367.1	6.28e-58	-0.260423	0.378	0.586	1.27e-53	3	ENSMUSG00000067367	Lyar
ENSMUSG00000034088	5.91e-57	-0.251662	0.618	0.782	1.2e-52	3	ENSMUSG00000034088	Hdlbp
ENSMUSG00000026655.1	1.03e-56	-0.439344	0.272	0.46	2.09e-52	3	ENSMUSG00000026655	Fam107b
ENSMUSG00000023951.1	4.63e-56	-0.27453	0.177	0.375	9.38e-52	3	ENSMUSG00000023951	Vegfa
ENSMUSG00000046727.1	6.24e-56	-0.366727	0.264	0.455	1.26e-51	3	ENSMUSG00000046727	Cystm1
ENSMUSG00000047501.1	7.05e-54	-0.457461	0.979	0.984	1.43e-49	3	ENSMUSG00000047501	Cldn4
ENSMUSG00000027479.1	8e-54	-0.252291	0.763	0.887	1.62e-49	3	ENSMUSG00000027479	Mapre1
ENSMUSG00000047714	4.22e-53	-0.270902	0.417	0.607	8.54e-49	3	ENSMUSG00000047714	Ppp1r2
ENSMUSG00000024486.1	5.54e-53	-0.493555	0.876	0.933	1.12e-48	3	ENSMUSG00000024486	Hbegf
ENSMUSG00000056708.1	1.38e-51	-0.307475	0.607	0.769	2.79e-47	3	ENSMUSG00000056708	Ier5
ENSMUSG00000021728.2	1.43e-51	-0.333781	0.168	0.342	2.9e-47	3	ENSMUSG00000021728	Emb
ENSMUSG00000032366.1	1.96e-51	-0.331903	0.991	0.988	3.97e-47	3	ENSMUSG00000032366	Tpm1
ENSMUSG00000062991.1	3e-51	-0.276812	0.122	0.294	6.07e-47	3	ENSMUSG00000062991	Nrg1
ENSMUSG00000053317	3.08e-51	-0.289985	0.745	0.839	6.24e-47	3	ENSMUSG00000053317	Sec61b
ENSMUSG00000001525.1	3.83e-51	-0.423744	0.725	0.822	7.76e-47	3	ENSMUSG00000001525	Tubb5
ENSMUSG00000022865.1	5.88e-51	-0.293689	0.432	0.619	1.19e-46	3	ENSMUSG00000022865	Cxadr
ENSMUSG00000027570	6.1e-51	-0.266778	0.218	0.409	1.24e-46	3	ENSMUSG00000027570	Col9a3
ENSMUSG00000066026.1	7.37e-51	0.252796	0.563	0.409	1.49e-46	3	ENSMUSG00000066026	Dhrs3
ENSMUSG00000027540.1	1.41e-50	-0.295541	0.46	0.639	2.85e-46	3	ENSMUSG00000027540	Ptpn1
ENSMUSG00000029581.1	2.62e-50	-0.274771	0.095	0.259	5.3e-46	3	ENSMUSG00000029581	Fscn1
ENSMUSG00000025151.1	1.95e-49	-0.35044	0.742	0.857	3.95e-45	3	ENSMUSG00000025151	Maged1
ENSMUSG00000030357.1	1.06e-48	0.270694	0.872	0.821	2.14e-44	3	ENSMUSG00000030357	Fkbp4
ENSMUSG00000045817	1.7e-48	0.260123	0.701	0.582	3.44e-44	3	ENSMUSG00000045817	Zfp36l2
ENSMUSG00000032035.1	1.78e-48	-0.281098	0.234	0.416	3.59e-44	3	ENSMUSG00000032035	Ets1
ENSMUSG00000020205	6.77e-48	0.387421	0.988	0.992	1.37e-43	3	ENSMUSG00000020205	Phlda1
ENSMUSG00000043091.1	2.09e-47	-0.336913	0.719	0.826	4.23e-43	3	ENSMUSG00000043091	Tuba1c
ENSMUSG00000015839.1	2.36e-47	-0.314077	0.67	0.795	4.77e-43	3	ENSMUSG00000015839	Nfe2l2
ENSMUSG00000019947.1	3.14e-47	-0.305072	0.659	0.794	6.36e-43	3	ENSMUSG00000019947	Arid5b
ENSMUSG00000000184	3.91e-47	-0.324076	0.865	0.906	7.91e-43	3	ENSMUSG00000000184	Ccnd2
ENSMUSG00000022346.1	5.03e-47	-0.264947	0.348	0.54	1.02e-42	3	ENSMUSG00000022346	Myc
ENSMUSG00000024054	8.09e-47	-0.29808	0.469	0.638	1.64e-42	3	ENSMUSG00000024054	Smchd1
ENSMUSG00000021127.1	1.46e-46	0.260499	0.932	0.897	2.95e-42	3	ENSMUSG00000021127	Zfp36l1
ENSMUSG00000018476.1	1.69e-46	-0.292291	0.515	0.691	3.43e-42	3	ENSMUSG00000018476	Kdm6b
ENSMUSG00000003955	1.72e-46	-0.308779	0.436	0.606	3.49e-42	3	ENSMUSG00000003955	Fam162a
ENSMUSG00000036752.1	2.53e-46	-0.321106	0.707	0.814	5.12e-42	3	ENSMUSG00000036752	Tubb4b
ENSMUSG00000032883.1	3.07e-46	-0.270082	0.358	0.547	6.21e-42	3	ENSMUSG00000032883	Acsl3
ENSMUSG00000015312.1	4.99e-46	-0.470585	0.509	0.673	1.01e-41	3	ENSMUSG00000015312	Gadd45b
ENSMUSG00000032085	1.61e-45	-0.871415	0.184	0.344	3.26e-41	3	ENSMUSG00000032085	Tagln
ENSMUSG00000018920	2.1e-45	-0.304054	0.462	0.632	4.26e-41	3	ENSMUSG00000018920	Cxcl16
ENSMUSG00000037712	3.59e-45	-0.301731	0.433	0.606	7.26e-41	3	ENSMUSG00000037712	Fermt2
ENSMUSG00000017009.1	1.56e-44	-0.429677	0.873	0.924	3.17e-40	3	ENSMUSG00000017009	Sdc4
ENSMUSG00000055148.1	1.61e-44	0.386682	0.536	0.4	3.25e-40	3	ENSMUSG00000055148	Klf2
ENSMUSG00000004040	1.15e-43	-0.266565	0.46	0.631	2.32e-39	3	ENSMUSG00000004040	Stat3
ENSMUSG00000020911.2	5.34e-43	-0.594844	0.353	0.506	1.08e-38	3	ENSMUSG00000020911	Krt19
ENSMUSG00000069117	5.86e-43	0.49896	0.397	0.262	1.19e-38	3	ENSMUSG00000069117	Gm10260
ENSMUSG00000030704.1	1.12e-42	-0.261562	0.689	0.82	2.27e-38	3	ENSMUSG00000030704	Rab6a
ENSMUSG00000032370.2	2.36e-42	-0.322277	0.327	0.496	4.77e-38	3	ENSMUSG00000032370	Lactb
ENSMUSG00000009013.2	2.48e-42	-0.251674	0.911	0.951	5.02e-38	3	ENSMUSG00000009013	Dynll1
ENSMUSG00000050335.2	3.63e-42	-0.372307	0.184	0.342	7.36e-38	3	ENSMUSG00000050335	Lgals3
ENSMUSG00000020580.1	4.06e-42	-0.254103	0.395	0.568	8.23e-38	3	ENSMUSG00000020580	Rock2
ENSMUSG00000091956.1	9e-42	-0.37429	0.229	0.4	1.82e-37	3	ENSMUSG00000091956	C2cd4b
ENSMUSG00000001025.1	1.8e-40	-0.736389	0.668	0.76	3.64e-36	3	ENSMUSG00000001025	S100a6
ENSMUSG00000032231.1	2.14e-40	-0.309505	0.846	0.9	4.34e-36	3	ENSMUSG00000032231	Anxa2
ENSMUSG00000007041.1	2.44e-40	-0.273611	0.738	0.825	4.94e-36	3	ENSMUSG00000007041	Clic1
ENSMUSG00000024843.1	2.84e-40	0.341209	0.904	0.871	5.74e-36	3	ENSMUSG00000024843	Chka
ENSMUSG00000060802.2	2.87e-40	-0.436824	0.737	0.847	5.8e-36	3	ENSMUSG00000060802	B2m
ENSMUSG00000019960.1	1.7e-39	-0.295635	0.72	0.826	3.44e-35	3	ENSMUSG00000019960	Dusp6
ENSMUSG00000032369	1.31e-37	-0.287886	0.377	0.538	2.64e-33	3	ENSMUSG00000032369	Plscr1
ENSMUSG00000030208.1	1.93e-37	-0.319041	0.386	0.544	3.91e-33	3	ENSMUSG00000030208	Emp1
ENSMUSG00000070348.1	1.47e-35	-0.389239	0.571	0.682	2.98e-31	3	ENSMUSG00000070348	Ccnd1
ENSMUSG00000052727	3.58e-35	-0.250599	0.209	0.358	7.25e-31	3	ENSMUSG00000052727	Map1b
ENSMUSG00000047963	7.85e-34	0.263394	0.542	0.428	1.59e-29	3	ENSMUSG00000047963	Stbd1
ENSMUSG00000035105.1	1.05e-33	-0.263022	0.125	0.259	2.12e-29	3	ENSMUSG00000035105	Egln3
ENSMUSG00000037405	6.49e-33	-0.38095	0.407	0.546	1.31e-28	3	ENSMUSG00000037405	Icam1
ENSMUSG00000001642	2.57e-32	-0.323744	0.262	0.409	5.2e-28	3	ENSMUSG00000001642	Akr1b3
ENSMUSG00000021614	3.55e-32	-0.255209	0.391	0.534	7.19e-28	3	ENSMUSG00000021614	Vcan
ENSMUSG00000028967.2	6.52e-32	-0.278164	0.881	0.931	1.32e-27	3	ENSMUSG00000028967	Errfi1
ENSMUSG00000039202.1	1.01e-31	-0.250328	0.395	0.551	2.04e-27	3	ENSMUSG00000039202	Abhd2
ENSMUSG00000035199.1	1.55e-30	-0.2669	0.471	0.607	3.14e-26	3	ENSMUSG00000035199	Arl6ip5
ENSMUSG00000028341.1	4.67e-30	-0.298954	0.679	0.777	9.46e-26	3	ENSMUSG00000028341	Nr4a3
ENSMUSG00000050737.1	6.88e-30	-0.254849	0.43	0.568	1.39e-25	3	ENSMUSG00000050737	Ptges
ENSMUSG00000034855.1	1.18e-29	-0.637455	0.772	0.847	2.38e-25	3	ENSMUSG00000034855	Cxcl10
ENSMUSG00000086320.2	5.1e-29	-0.354085	0.698	0.802	1.03e-24	3	ENSMUSG00000086320	Gm12840
ENSMUSG00000074272.2	1.15e-28	-0.355733	0.238	0.362	2.33e-24	3	ENSMUSG00000074272	Ceacam1
ENSMUSG00000028464.1	3.46e-28	-0.459734	0.158	0.285	7.01e-24	3	ENSMUSG00000028464	Tpm2
ENSMUSG00000049907	3.83e-27	0.311305	0.574	0.476	7.75e-23	3	ENSMUSG00000049907	Rasl11b
ENSMUSG00000025283	1.59e-24	-0.268241	0.916	0.944	3.21e-20	3	ENSMUSG00000025283	Sat1
ENSMUSG00000023886.2	2.35e-24	-0.28681	0.77	0.8	4.75e-20	3	ENSMUSG00000023886	Smoc2
ENSMUSG00000093930	2.59e-24	0.2672	0.592	0.519	5.25e-20	3	ENSMUSG00000093930	Hmgcs1
ENSMUSG00000021268.1	4.27e-24	-0.414333	0.163	0.279	8.64e-20	3	ENSMUSG00000021268	Meg3
ENSMUSG00000041959.1	5.68e-24	-0.31226	0.94	0.952	1.15e-19	3	ENSMUSG00000041959	S100a10
ENSMUSG00000036256.2	9.77e-24	-0.524424	0.301	0.428	1.98e-19	3	ENSMUSG00000036256	Igfbp7
ENSMUSG00000026822	1.04e-23	-0.337616	0.517	0.619	2.11e-19	3	ENSMUSG00000026822	Lcn2
ENSMUSG00000068220.2	1.01e-22	-0.487284	0.157	0.267	2.05e-18	3	ENSMUSG00000068220	Lgals1
ENSMUSG00000067818	1.13e-22	-0.489243	0.163	0.27	2.29e-18	3	ENSMUSG00000067818	Myl9
ENSMUSG00000026879	4.79e-21	-0.31938	0.255	0.369	9.69e-17	3	ENSMUSG00000026879	Gsn
ENSMUSG00000020108.1	4.82e-21	0.289898	0.595	0.523	9.77e-17	3	ENSMUSG00000020108	Ddit4
ENSMUSG00000035783	3.65e-20	-0.969389	0.176	0.281	7.4e-16	3	ENSMUSG00000035783	Acta2
ENSMUSG00000024232	1.42e-19	0.265493	0.459	0.383	2.88e-15	3	ENSMUSG00000024232	Bambi
ENSMUSG00000031762.2	1.6e-18	-0.454277	0.858	0.891	3.24e-14	3	ENSMUSG00000031762	Mt2
ENSMUSG00000036181	2.8e-18	0.273651	0.648	0.599	5.67e-14	3	ENSMUSG00000036181	Hist1h1c
ENSMUSG00000072235.1	5.11e-18	-0.255142	0.47	0.574	1.03e-13	3	ENSMUSG00000072235	Tuba1a
ENSMUSG00000061353.2	1.24e-17	-0.310982	0.298	0.388	2.5e-13	3	ENSMUSG00000061353	Cxcl12
ENSMUSG00000036533.1	9.16e-17	-0.255626	0.397	0.496	1.85e-12	3	ENSMUSG00000036533	Cdc42ep3
ENSMUSG00000049866.1	1.73e-16	-0.256034	0.606	0.677	3.49e-12	3	ENSMUSG00000049866	Arl4c
ENSMUSG00000006360.2	8.46e-16	-0.370178	0.357	0.458	1.71e-11	3	ENSMUSG00000006360	Crip1
ENSMUSG00000053113.1	9.08e-15	-0.253287	0.305	0.396	1.84e-10	3	ENSMUSG00000053113	Socs3
ENSMUSG00000023004.1	1.6e-12	-0.252878	0.608	0.684	3.23e-08	3	ENSMUSG00000023004	Tuba1b
ENSMUSG00000070473.2	1.9e-11	-0.29811	0.334	0.405	3.85e-07	3	ENSMUSG00000070473	Cldn3
ENSMUSG00000039910	5.58e-11	0.315696	0.504	0.461	1.13e-06	3	ENSMUSG00000039910	Cited2
ENSMUSG00000030218.2	1.31e-09	-0.458422	0.228	0.3	2.66e-05	3	ENSMUSG00000030218	Mgp
ENSMUSG00000028699.2	2.04e-09	-0.288338	0.205	0.267	4.14e-05	3	ENSMUSG00000028699	Tspan1
ENSMUSG00000022037.2	0.000178237	-0.366387	0.531	0.566	1	3	ENSMUSG00000022037	Clu
ENSMUSG00000071341.1	0.000208335	0.442145	0.38	0.372	1	3	ENSMUSG00000071341	Egr4
ENSMUSG00000016998.2	0.000633481	-0.449581	0.26	0.315	1	3	ENSMUSG00000016998	Svs4
ENSMUSG00000022528.1	0.000791612	0.263906	0.901	0.926	1	3	ENSMUSG00000022528	Hes1
ENSMUSG00000024128.1	0.00914802	-0.599233	0.217	0.257	1	3	ENSMUSG00000024128	Sbp
ENSMUSG00000022037.3	0	1.28074	0.915	0.5	0	4	ENSMUSG00000022037	Clu
ENSMUSG00000001025.2	0	1.21354	0.955	0.708	0	4	ENSMUSG00000001025	S100a6
ENSMUSG00000028262.2	0	1.00492	0.758	0.18	0	4	ENSMUSG00000028262	Clca3a2
ENSMUSG00000026822.1	0	0.961798	0.892	0.552	0	4	ENSMUSG00000026822	Lcn2
ENSMUSG00000061353.3	0	0.93265	0.776	0.304	0	4	ENSMUSG00000061353	Cxcl12
ENSMUSG00000021728.3	0	0.921117	0.817	0.225	0	4	ENSMUSG00000021728	Emb
ENSMUSG00000060802.3	0	0.890388	0.971	0.803	0	4	ENSMUSG00000060802	B2m
ENSMUSG00000000402	0	0.77284	0.635	0.086	0	4	ENSMUSG00000000402	Egfl6
ENSMUSG00000063130	0	0.692256	0.39	0.059	0	4	ENSMUSG00000063130	Calml3
ENSMUSG00000029153	0	0.572141	0.508	0.042	0	4	ENSMUSG00000029153	Ociad2
ENSMUSG00000032372	0	0.50474	0.411	0.059	0	4	ENSMUSG00000032372	Plscr2
ENSMUSG00000056648	0	0.439253	0.385	0.045	0	4	ENSMUSG00000056648	Hoxb8
ENSMUSG00000054146.2	0	-1.04026	0.959	0.994	0	4	ENSMUSG00000054146	Krt15
ENSMUSG00000019929.2	0	-1.41146	0.773	0.985	0	4	ENSMUSG00000019929	Dcn
ENSMUSG00000020875	2.76e-289	0.642004	0.563	0.161	5.58e-285	4	ENSMUSG00000020875	Hoxb9
ENSMUSG00000040170.1	2.01e-282	-0.855768	0.401	0.845	4.07e-278	4	ENSMUSG00000040170	Fmo2
ENSMUSG00000031996.1	8.04e-282	0.647039	0.979	0.881	1.63e-277	4	ENSMUSG00000031996	Aplp2
ENSMUSG00000031881	1.66e-266	0.337888	0.314	0.039	3.37e-262	4	ENSMUSG00000031881	Cdh16
ENSMUSG00000028445	5.23e-256	0.421848	0.392	0.075	1.06e-251	4	ENSMUSG00000028445	Enho
ENSMUSG00000051397.2	9.56e-255	1.03917	0.842	0.516	1.93e-250	4	ENSMUSG00000051397	Tacstd2
ENSMUSG00000041481	3.58e-251	0.545242	0.279	0.032	7.25e-247	4	ENSMUSG00000041481	Serpina3g
ENSMUSG00000067288	5.34e-250	-0.268443	1	1	1.08e-245	4	ENSMUSG00000067288	Rps28
ENSMUSG00000027907.3	9.84e-250	0.711363	0.992	0.914	1.99e-245	4	ENSMUSG00000027907	S100a11
ENSMUSG00000040562	2.2e-249	0.629401	0.723	0.336	4.46e-245	4	ENSMUSG00000040562	Gstm2
ENSMUSG00000037405.1	2.37e-246	0.950064	0.799	0.474	4.79e-242	4	ENSMUSG00000037405	Icam1
ENSMUSG00000015134	4.11e-246	0.556533	0.453	0.11	8.33e-242	4	ENSMUSG00000015134	Aldh1a3
ENSMUSG00000097348	5.63e-245	0.291257	0.252	0.025	1.14e-240	4	ENSMUSG00000097348	Rmst
ENSMUSG00000018899.2	4.52e-244	0.858368	0.566	0.195	9.14e-240	4	ENSMUSG00000018899	Irf1
ENSMUSG00000003051.2	6.25e-241	0.775721	0.656	0.273	1.27e-236	4	ENSMUSG00000003051	Elf3
ENSMUSG00000090394	3.78e-238	0.683816	0.719	0.337	7.66e-234	4	ENSMUSG00000090394	4930523C07Rik
ENSMUSG00000021974	8.9e-237	0.348751	0.279	0.035	1.8e-232	4	ENSMUSG00000021974	Fgf9
ENSMUSG00000053279	3.04e-236	0.728808	0.849	0.565	6.15e-232	4	ENSMUSG00000053279	Aldh1a1
ENSMUSG00000020911.3	8.74e-214	0.811649	0.779	0.428	1.77e-209	4	ENSMUSG00000020911	Krt19
ENSMUSG00000032501	2.13e-207	0.646513	0.931	0.765	4.32e-203	4	ENSMUSG00000032501	Trib1
ENSMUSG00000015312.2	1.44e-204	0.973085	0.853	0.607	2.92e-200	4	ENSMUSG00000015312	Gadd45b
ENSMUSG00000075334	2.47e-203	0.370847	0.26	0.036	5e-199	4	ENSMUSG00000075334	Rprm
ENSMUSG00000021097	3.78e-203	0.291597	0.276	0.042	7.64e-199	4	ENSMUSG00000021097	Clmn
ENSMUSG00000033377	6.39e-201	0.411601	0.383	0.092	1.29e-196	4	ENSMUSG00000033377	Palmd
ENSMUSG00000026826.2	1.12e-199	-1.0218	0.635	0.891	2.27e-195	4	ENSMUSG00000026826	Nr4a2
ENSMUSG00000030157	2.96e-198	0.549266	0.485	0.163	5.99e-194	4	ENSMUSG00000030157	Clec2d
ENSMUSG00000024610	3.55e-198	0.701207	0.36	0.083	7.18e-194	4	ENSMUSG00000024610	Cd74
ENSMUSG00000027570.1	1.8e-194	0.562017	0.68	0.322	3.65e-190	4	ENSMUSG00000027570	Col9a3
ENSMUSG00000023039	1.35e-190	0.630241	0.763	0.448	2.74e-186	4	ENSMUSG00000023039	Krt7
ENSMUSG00000037031	1.53e-184	0.378892	0.38	0.1	3.1e-180	4	ENSMUSG00000037031	Tspan15
ENSMUSG00000038692	2.65e-176	0.263845	0.257	0.042	5.37e-172	4	ENSMUSG00000038692	Hoxb4
ENSMUSG00000050520	1.7e-175	0.449789	0.415	0.124	3.44e-171	4	ENSMUSG00000050520	Cldn8
ENSMUSG00000058135.1	3.57e-175	0.580325	0.781	0.483	7.23e-171	4	ENSMUSG00000058135	Gstm1
ENSMUSG00000029581.2	3.88e-175	0.643627	0.495	0.184	7.84e-171	4	ENSMUSG00000029581	Fscn1
ENSMUSG00000022892	1.21e-173	0.485646	0.95	0.838	2.46e-169	4	ENSMUSG00000022892	App
ENSMUSG00000058690.1	1.03e-167	0.602979	0.753	0.483	2.09e-163	4	ENSMUSG00000058690	Ccser2
ENSMUSG00000056025	8.71e-165	0.267719	0.268	0.05	1.76e-160	4	ENSMUSG00000056025	Clca3a1
ENSMUSG00000069662.2	2.25e-163	0.558084	0.834	0.576	4.56e-159	4	ENSMUSG00000069662	Marcks
ENSMUSG00000024014.3	3.43e-163	0.815323	0.843	0.618	6.95e-159	4	ENSMUSG00000024014	Pim1
ENSMUSG00000022240	7.79e-163	0.258084	0.273	0.053	1.58e-158	4	ENSMUSG00000022240	Ctnnd2
ENSMUSG00000000078	1.09e-162	0.482988	0.998	0.996	2.2e-158	4	ENSMUSG00000000078	Klf6
ENSMUSG00000017009.2	2.81e-162	0.606515	0.974	0.904	5.69e-158	4	ENSMUSG00000017009	Sdc4
ENSMUSG00000015053	4.14e-161	0.388031	0.419	0.13	8.39e-157	4	ENSMUSG00000015053	Gata2
ENSMUSG00000022708	7.86e-160	0.451099	0.91	0.705	1.59e-155	4	ENSMUSG00000022708	Zbtb20
ENSMUSG00000072235.2	1.11e-159	0.675747	0.775	0.517	2.24e-155	4	ENSMUSG00000072235	Tuba1a
ENSMUSG00000023886.3	1.69e-159	-0.709059	0.582	0.829	3.42e-155	4	ENSMUSG00000023886	Smoc2
ENSMUSG00000076431.1	9.72e-157	0.775933	0.901	0.746	1.97e-152	4	ENSMUSG00000076431	Sox4
ENSMUSG00000047945.1	3.17e-154	0.523525	0.946	0.823	6.41e-150	4	ENSMUSG00000047945	Marcksl1
ENSMUSG00000031880	4.72e-153	0.812464	0.416	0.139	9.55e-149	4	ENSMUSG00000031880	Rrad
ENSMUSG00000045394.3	1.61e-151	0.501656	0.994	0.933	3.26e-147	4	ENSMUSG00000045394	Epcam
ENSMUSG00000045954	6.11e-150	0.387004	0.294	0.069	1.24e-145	4	ENSMUSG00000045954	Sdpr
ENSMUSG00000049604.1	7.21e-148	-0.495202	0.153	0.538	1.46e-143	4	ENSMUSG00000049604	Hoxb13
ENSMUSG00000073411.1	1.04e-147	0.613753	0.886	0.746	2.1e-143	4	ENSMUSG00000073411	H2-D1
ENSMUSG00000036395	2.29e-143	0.255564	0.269	0.059	4.63e-139	4	ENSMUSG00000036395	Glb1l2
ENSMUSG00000024565	6.94e-143	-0.480562	0.171	0.553	1.41e-138	4	ENSMUSG00000024565	Sall3
ENSMUSG00000046727.2	2.28e-141	0.541726	0.678	0.377	4.61e-137	4	ENSMUSG00000046727	Cystm1
ENSMUSG00000047501.2	5.76e-141	0.682398	0.995	0.981	1.17e-136	4	ENSMUSG00000047501	Cldn4
ENSMUSG00000004040.1	2.8e-138	0.493989	0.806	0.565	5.67e-134	4	ENSMUSG00000004040	Stat3
ENSMUSG00000048612	3.85e-137	0.335936	0.381	0.124	7.79e-133	4	ENSMUSG00000048612	Myof
ENSMUSG00000021025	8.92e-136	0.598216	0.98	0.937	1.8e-131	4	ENSMUSG00000021025	Nfkbia
ENSMUSG00000039542	2.39e-135	0.340978	0.351	0.106	4.84e-131	4	ENSMUSG00000039542	Ncam1
ENSMUSG00000037852	5.51e-135	0.368696	0.417	0.149	1.11e-130	4	ENSMUSG00000037852	Cpe
ENSMUSG00000061232.1	1.69e-133	0.635036	0.804	0.599	3.42e-129	4	ENSMUSG00000061232	H2-K1
ENSMUSG00000037605	7.02e-133	0.274151	0.318	0.09	1.42e-128	4	ENSMUSG00000037605	Adgrl3
ENSMUSG00000017057	1.97e-131	0.326676	0.372	0.125	4e-127	4	ENSMUSG00000017057	Il13ra1
ENSMUSG00000021453.2	5.51e-129	0.74358	0.824	0.617	1.11e-124	4	ENSMUSG00000021453	Gadd45g
ENSMUSG00000021215	3.41e-126	0.550307	0.788	0.588	6.9e-122	4	ENSMUSG00000021215	Net1
ENSMUSG00000024338	6.1e-123	0.28019	0.326	0.1	1.23e-118	4	ENSMUSG00000024338	Psmb8
ENSMUSG00000020023	3.14e-122	0.375962	0.332	0.106	6.36e-118	4	ENSMUSG00000020023	Tmcc3
ENSMUSG00000018171.1	9.86e-119	0.481631	0.831	0.654	2e-114	4	ENSMUSG00000018171	Vmp1
ENSMUSG00000023927	3e-117	0.344068	0.409	0.161	6.07e-113	4	ENSMUSG00000023927	Satb1
ENSMUSG00000016319.2	2.44e-116	-0.410876	0.931	0.98	4.93e-112	4	ENSMUSG00000016319	Slc25a5
ENSMUSG00000048706	8.09e-116	0.353505	0.38	0.141	1.64e-111	4	ENSMUSG00000048706	Lurap1l
ENSMUSG00000041836	7.22e-113	0.270676	0.321	0.1	1.46e-108	4	ENSMUSG00000041836	Ptpre
ENSMUSG00000021477.1	3.64e-111	0.452641	0.96	0.884	7.36e-107	4	ENSMUSG00000021477	Ctsl
ENSMUSG00000087516	4.06e-111	0.433206	0.459	0.208	8.22e-107	4	ENSMUSG00000087516	Tbx3os1
ENSMUSG00000035929	4.52e-111	0.374787	0.428	0.182	9.15e-107	4	ENSMUSG00000035929	H2-Q4
ENSMUSG00000020458.3	2.21e-110	0.600175	0.926	0.828	4.47e-106	4	ENSMUSG00000020458	Rtn4
ENSMUSG00000030342.2	2.35e-110	0.421686	0.994	0.979	4.77e-106	4	ENSMUSG00000030342	Cd9
ENSMUSG00000036438.3	3.1e-109	0.482288	0.986	0.948	6.28e-105	4	ENSMUSG00000036438	Calm2
ENSMUSG00000075232.2	1.64e-107	-0.500064	0.84	0.948	3.32e-103	4	ENSMUSG00000075232	Amd1
ENSMUSG00000000753	2.52e-107	0.347085	0.345	0.122	5.1e-103	4	ENSMUSG00000000753	Serpinf1
ENSMUSG00000026185.1	3.32e-107	-0.663379	0.361	0.658	6.72e-103	4	ENSMUSG00000026185	Igfbp5
ENSMUSG00000047281.2	4.93e-107	0.468048	0.995	0.982	9.97e-103	4	ENSMUSG00000047281	Sfn
ENSMUSG00000054702	7.02e-107	0.254596	0.289	0.089	1.42e-102	4	ENSMUSG00000054702	Ap1s3
ENSMUSG00000001819.1	1.42e-105	-0.357364	0.1	0.414	2.88e-101	4	ENSMUSG00000001819	Hoxd13
ENSMUSG00000041598	2.14e-105	0.349058	0.404	0.171	4.32e-101	4	ENSMUSG00000041598	Cdc42ep4
ENSMUSG00000075602.1	4.62e-105	0.536066	0.584	0.339	9.35e-101	4	ENSMUSG00000075602	Ly6a
ENSMUSG00000024661	8.32e-105	0.269661	1	0.999	1.68e-100	4	ENSMUSG00000024661	Fth1
ENSMUSG00000056313	1.94e-103	0.482578	0.51	0.266	3.93e-99	4	ENSMUSG00000056313	1810011O10Rik
ENSMUSG00000017144	3.06e-103	0.511724	0.761	0.57	6.19e-99	4	ENSMUSG00000017144	Rnd3
ENSMUSG00000025980.1	4.21e-103	-0.477776	0.878	0.954	8.52e-99	4	ENSMUSG00000025980	Hspd1
ENSMUSG00000026547.2	3.29e-102	0.473614	0.967	0.88	6.66e-98	4	ENSMUSG00000026547	Tagln2
ENSMUSG00000033004	5.5e-101	0.384783	0.831	0.66	1.11e-96	4	ENSMUSG00000033004	Mycbp2
ENSMUSG00000003541	7.81e-101	0.458033	0.995	0.964	1.58e-96	4	ENSMUSG00000003541	Ier3
ENSMUSG00000031737	2.16e-100	-0.370788	0.117	0.425	4.38e-96	4	ENSMUSG00000031737	Irx5
ENSMUSG00000032068.3	2.21e-100	0.845131	0.828	0.631	4.47e-96	4	ENSMUSG00000032068	Plet1
ENSMUSG00000023868.1	1.09e-99	-0.588473	0.221	0.529	2.21e-95	4	ENSMUSG00000023868	Pde10a
ENSMUSG00000026676	4.71e-99	-0.385832	0.324	0.624	9.54e-95	4	ENSMUSG00000026676	Ccdc3
ENSMUSG00000047446.2	1.66e-98	-0.537665	0.385	0.667	3.36e-94	4	ENSMUSG00000047446	Arl4a
ENSMUSG00000029810	2.92e-98	0.352081	0.991	0.973	5.92e-94	4	ENSMUSG00000029810	Tmem176b
ENSMUSG00000023175.1	1.62e-96	-0.314852	0.967	0.986	3.28e-92	4	ENSMUSG00000023175	Bsg
ENSMUSG00000000567.1	2.12e-96	0.562434	0.852	0.722	4.28e-92	4	ENSMUSG00000000567	Sox9
ENSMUSG00000028517	4.78e-96	0.438498	0.47	0.227	9.67e-92	4	ENSMUSG00000028517	Plpp3
ENSMUSG00000021765	6.14e-96	0.676049	0.31	0.108	1.24e-91	4	ENSMUSG00000021765	Fst
ENSMUSG00000032000	2.99e-95	0.51176	0.468	0.24	6.05e-91	4	ENSMUSG00000032000	Birc3
ENSMUSG00000062825	2.24e-94	0.268139	1	1	4.53e-90	4	ENSMUSG00000062825	Actg1
ENSMUSG00000029381	3.18e-94	0.337133	0.326	0.124	6.44e-90	4	ENSMUSG00000029381	Shroom3
ENSMUSG00000022500	4.89e-94	0.447409	0.649	0.446	9.9e-90	4	ENSMUSG00000022500	Litaf
ENSMUSG00000011179.1	2.05e-93	-0.772157	0.858	0.936	4.16e-89	4	ENSMUSG00000011179	Odc1
ENSMUSG00000039405	2.96e-93	-0.43002	0.236	0.528	5.98e-89	4	ENSMUSG00000039405	Prss23
ENSMUSG00000019806	5.55e-93	-0.357227	0.425	0.713	1.12e-88	4	ENSMUSG00000019806	Aig1
ENSMUSG00000027940.1	3.23e-92	0.408146	0.873	0.759	6.53e-88	4	ENSMUSG00000027940	Tpm3
ENSMUSG00000020044.2	5.57e-92	-0.518071	0.84	0.938	1.13e-87	4	ENSMUSG00000020044	Timp3
ENSMUSG00000062866	1.94e-91	0.338637	0.465	0.234	3.93e-87	4	ENSMUSG00000062866	Phactr2
ENSMUSG00000025880	3.91e-90	0.455905	0.783	0.611	7.91e-86	4	ENSMUSG00000025880	Smad7
ENSMUSG00000045314	1.31e-89	0.284341	0.283	0.099	2.65e-85	4	ENSMUSG00000045314	Sowahb
ENSMUSG00000029673.1	1.53e-89	0.346465	0.761	0.545	3.1e-85	4	ENSMUSG00000029673	Auts2
ENSMUSG00000007041.2	3.41e-89	0.425714	0.899	0.793	6.89e-85	4	ENSMUSG00000007041	Clic1
ENSMUSG00000056749.1	8.8e-89	-0.438206	0.605	0.816	1.78e-84	4	ENSMUSG00000056749	Nfil3
ENSMUSG00000030246	3.12e-88	0.343164	0.492	0.262	6.32e-84	4	ENSMUSG00000030246	Ldhb
ENSMUSG00000015217.2	5.23e-88	0.426882	0.581	0.352	1.06e-83	4	ENSMUSG00000015217	Hmgb3
ENSMUSG00000057561.2	2.66e-87	0.354715	0.893	0.751	5.39e-83	4	ENSMUSG00000057561	Eif1a
ENSMUSG00000031451	1.08e-86	-0.323139	0.895	0.956	2.2e-82	4	ENSMUSG00000031451	Gas6
ENSMUSG00000028776.1	1.61e-86	0.413506	0.844	0.707	3.26e-82	4	ENSMUSG00000028776	Tinagl1
ENSMUSG00000031681	3.96e-85	0.399725	0.645	0.449	8.02e-81	4	ENSMUSG00000031681	Smad1
ENSMUSG00000069833.1	1.33e-84	0.525364	0.843	0.724	2.69e-80	4	ENSMUSG00000069833	Ahnak
ENSMUSG00000106874.1	1.47e-83	0.495545	0.947	0.874	2.97e-79	4	ENSMUSG00000106874	Gm20186
ENSMUSG00000079523.3	3.59e-83	0.366507	0.969	0.944	7.26e-79	4	ENSMUSG00000079523	Tmsb10
ENSMUSG00000034168	5.46e-83	0.400594	0.688	0.493	1.1e-78	4	ENSMUSG00000034168	Irf2bpl
ENSMUSG00000026360	6.83e-83	-0.597893	0.559	0.764	1.38e-78	4	ENSMUSG00000026360	Rgs2
ENSMUSG00000027800	7.09e-83	0.695989	0.383	0.177	1.44e-78	4	ENSMUSG00000027800	Tm4sf1
ENSMUSG00000047907	9.59e-83	0.306527	0.8	0.623	1.94e-78	4	ENSMUSG00000047907	Tshz2
ENSMUSG00000006360.3	4.23e-82	0.335164	0.613	0.411	8.56e-78	4	ENSMUSG00000006360	Crip1
ENSMUSG00000029455	9.36e-82	-0.309041	0.828	0.943	1.89e-77	4	ENSMUSG00000029455	Aldh2
ENSMUSG00000021678.1	4.94e-81	0.372502	0.783	0.591	1e-76	4	ENSMUSG00000021678	F2rl1
ENSMUSG00000053113.2	4.36e-80	0.535363	0.572	0.347	8.83e-76	4	ENSMUSG00000053113	Socs3
ENSMUSG00000021508.1	1.99e-79	-0.432763	0.168	0.435	4.02e-75	4	ENSMUSG00000021508	Cxcl14
ENSMUSG00000070858	3.38e-79	-0.339061	0.346	0.614	6.84e-75	4	ENSMUSG00000070858	Gm1673
ENSMUSG00000036181.1	1.47e-78	-0.579787	0.391	0.644	2.98e-74	4	ENSMUSG00000036181	Hist1h1c
ENSMUSG00000024048.1	2.63e-78	0.262818	0.998	0.996	5.33e-74	4	ENSMUSG00000024048	Myl12a
ENSMUSG00000049775	9.31e-77	0.274457	1	1	1.88e-72	4	ENSMUSG00000049775	Tmsb4x
ENSMUSG00000035828.3	1.17e-76	-0.510312	0.726	0.848	2.37e-72	4	ENSMUSG00000035828	Pim3
ENSMUSG00000003032.1	1.44e-76	-0.623942	0.94	0.969	2.92e-72	4	ENSMUSG00000003032	Klf4
ENSMUSG00000029580	4.7e-76	0.292367	1	1	9.52e-72	4	ENSMUSG00000029580	Actb
ENSMUSG00000015837	4.89e-76	0.446665	0.721	0.565	9.9e-72	4	ENSMUSG00000015837	Sqstm1
ENSMUSG00000042306	8.17e-76	0.312564	0.505	0.282	1.65e-71	4	ENSMUSG00000042306	S100a14
ENSMUSG00000053522.2	2.36e-75	-0.458023	0.835	0.935	4.77e-71	4	ENSMUSG00000053522	Lgals7
ENSMUSG00000029672	2.66e-75	0.341526	0.633	0.43	5.39e-71	4	ENSMUSG00000029672	Fam3c
ENSMUSG00000026107	3.99e-75	0.308073	0.329	0.143	8.07e-71	4	ENSMUSG00000026107	Nabp1
ENSMUSG00000027368	1.59e-73	0.487921	0.27	0.104	3.21e-69	4	ENSMUSG00000027368	Dusp2
ENSMUSG00000037664	2.55e-73	-0.467368	0.338	0.585	5.17e-69	4	ENSMUSG00000037664	Cdkn1c
ENSMUSG00000056708.2	1.85e-72	0.405803	0.846	0.721	3.75e-68	4	ENSMUSG00000056708	Ier5
ENSMUSG00000005148.2	1.8e-71	0.533835	0.858	0.772	3.64e-67	4	ENSMUSG00000005148	Klf5
ENSMUSG00000028195.3	3.67e-71	0.381107	0.998	0.991	7.42e-67	4	ENSMUSG00000028195	Cyr61
ENSMUSG00000076432.1	1.09e-70	0.321193	0.918	0.84	2.2e-66	4	ENSMUSG00000076432	Ywhaq
ENSMUSG00000021591	1.82e-70	0.361827	0.291	0.119	3.68e-66	4	ENSMUSG00000021591	Glrx
ENSMUSG00000073676.2	2.1e-70	-0.474159	0.995	0.999	4.24e-66	4	ENSMUSG00000073676	Hspe1
ENSMUSG00000055447	3.83e-70	0.329509	0.556	0.36	7.76e-66	4	ENSMUSG00000055447	Cd47
ENSMUSG00000096956.1	4.45e-70	0.317883	0.611	0.403	9.01e-66	4	ENSMUSG00000096956	Snhg18
ENSMUSG00000032369.1	4.71e-70	0.412061	0.671	0.481	9.54e-66	4	ENSMUSG00000032369	Plscr1
ENSMUSG00000038467.1	8.16e-69	0.356473	0.858	0.741	1.65e-64	4	ENSMUSG00000038467	Chmp4b
ENSMUSG00000057092	2.65e-68	0.274641	0.995	0.978	5.36e-64	4	ENSMUSG00000057092	Fxyd3
ENSMUSG00000061527.2	2.78e-68	-0.42747	0.675	0.835	5.62e-64	4	ENSMUSG00000061527	Krt5
ENSMUSG00000032359	3.97e-68	0.260809	0.37	0.178	8.04e-64	4	ENSMUSG00000032359	Ctsh
ENSMUSG00000020250	5.27e-68	0.38521	0.611	0.435	1.07e-63	4	ENSMUSG00000020250	Txnrd1
ENSMUSG00000032578	6.67e-68	0.293652	0.508	0.309	1.35e-63	4	ENSMUSG00000032578	Cish
ENSMUSG00000048562	2.05e-67	-0.253852	0.079	0.311	4.15e-63	4	ENSMUSG00000048562	Sp8
ENSMUSG00000095105	3.13e-67	0.301491	0.382	0.191	6.34e-63	4	ENSMUSG00000095105	Edaradd
ENSMUSG00000021411	3.28e-67	0.3788	0.428	0.232	6.64e-63	4	ENSMUSG00000021411	Pxdc1
ENSMUSG00000054889.1	2.54e-66	-0.337153	0.558	0.766	5.15e-62	4	ENSMUSG00000054889	Dsp
ENSMUSG00000008575	6.63e-66	-0.27281	0.885	0.951	1.34e-61	4	ENSMUSG00000008575	Nfib
ENSMUSG00000012350.2	2.52e-65	0.337351	0.66	0.461	5.11e-61	4	ENSMUSG00000012350	Ehf
ENSMUSG00000059439	2.25e-64	0.273885	0.499	0.306	4.56e-60	4	ENSMUSG00000059439	Bcas3
ENSMUSG00000059534	2.37e-64	-0.321703	0.754	0.874	4.8e-60	4	ENSMUSG00000059534	Uqcr10
ENSMUSG00000023087.2	2.49e-64	0.471072	0.677	0.528	5.05e-60	4	ENSMUSG00000023087	Noct
ENSMUSG00000038587	3.39e-64	0.719992	0.331	0.155	6.86e-60	4	ENSMUSG00000038587	Akap12
ENSMUSG00000047407.2	2.61e-63	0.368969	0.878	0.766	5.28e-59	4	ENSMUSG00000047407	Tgif1
ENSMUSG00000025491	4.53e-63	-0.398454	0.184	0.418	9.17e-59	4	ENSMUSG00000025491	Ifitm1
ENSMUSG00000056201.2	1.17e-62	0.275882	0.989	0.974	2.38e-58	4	ENSMUSG00000056201	Cfl1
ENSMUSG00000058056.3	6.1e-62	-0.429696	0.62	0.808	1.23e-57	4	ENSMUSG00000058056	Palld
ENSMUSG00000033577	7.36e-62	0.308808	0.552	0.373	1.49e-57	4	ENSMUSG00000033577	Myo6
ENSMUSG00000028640	8.42e-62	-0.290932	0.221	0.468	1.71e-57	4	ENSMUSG00000028640	Tfap2c
ENSMUSG00000070348.2	2.07e-61	0.345402	0.788	0.64	4.19e-57	4	ENSMUSG00000070348	Ccnd1
ENSMUSG00000037447	4.19e-61	0.35864	0.526	0.35	8.48e-57	4	ENSMUSG00000037447	Arid5a
ENSMUSG00000022911	7.95e-61	0.327101	0.593	0.403	1.61e-56	4	ENSMUSG00000022911	Arl13b
ENSMUSG00000032231.2	9.99e-61	0.323905	0.937	0.882	2.02e-56	4	ENSMUSG00000032231	Anxa2
ENSMUSG00000027706	1.01e-59	0.252891	0.941	0.894	2.04e-55	4	ENSMUSG00000027706	Sec62
ENSMUSG00000023367	1.03e-59	0.344641	0.932	0.902	2.09e-55	4	ENSMUSG00000023367	Tmem176a
ENSMUSG00000054364.1	7.54e-59	-0.380453	0.584	0.762	1.53e-54	4	ENSMUSG00000054364	Rhob
ENSMUSG00000037465	4.79e-58	0.366298	0.676	0.519	9.7e-54	4	ENSMUSG00000037465	Klf10
ENSMUSG00000028843	7.02e-58	0.278124	0.86	0.766	1.42e-53	4	ENSMUSG00000028843	Sh3bgrl3
ENSMUSG00000026131.1	4.75e-57	-0.415275	0.727	0.831	9.61e-53	4	ENSMUSG00000026131	Dst
ENSMUSG00000030103	5.32e-57	0.423332	0.693	0.546	1.08e-52	4	ENSMUSG00000030103	Bhlhe40
ENSMUSG00000038059	5.45e-57	0.296342	0.383	0.209	1.1e-52	4	ENSMUSG00000038059	Smim3
ENSMUSG00000049907.1	2.77e-55	-0.436567	0.309	0.526	5.6e-51	4	ENSMUSG00000049907	Rasl11b
ENSMUSG00000020388.1	3.28e-55	-0.28644	0.493	0.702	6.65e-51	4	ENSMUSG00000020388	Pdlim4
ENSMUSG00000005483.2	3.41e-55	-0.708964	0.987	0.995	6.9e-51	4	ENSMUSG00000005483	Dnajb1
ENSMUSG00000070473.3	7.17e-55	0.383711	0.561	0.364	1.45e-50	4	ENSMUSG00000070473	Cldn3
ENSMUSG00000028128.2	1.14e-54	0.527649	0.757	0.619	2.31e-50	4	ENSMUSG00000028128	F3
ENSMUSG00000052144.2	1.67e-54	0.291052	0.72	0.579	3.39e-50	4	ENSMUSG00000052144	Ppp4r2
ENSMUSG00000055435.1	1.81e-54	-0.30749	0.217	0.443	3.66e-50	4	ENSMUSG00000055435	Maf
ENSMUSG00000015092	2.96e-54	0.278275	0.855	0.758	5.99e-50	4	ENSMUSG00000015092	Edf1
ENSMUSG00000024843.2	8.37e-54	-0.383455	0.779	0.893	1.69e-49	4	ENSMUSG00000024843	Chka
ENSMUSG00000022216	9.38e-54	0.276042	0.755	0.64	1.9e-49	4	ENSMUSG00000022216	Psme1
ENSMUSG00000022865.2	4.85e-53	0.308309	0.71	0.563	9.83e-49	4	ENSMUSG00000022865	Cxadr
ENSMUSG00000008035	6.4e-53	0.321982	0.372	0.206	1.3e-48	4	ENSMUSG00000008035	Mid1ip1
ENSMUSG00000041629	7.81e-53	0.259251	0.781	0.658	1.58e-48	4	ENSMUSG00000041629	Fam104a
ENSMUSG00000029167.1	1.35e-52	-0.3646	0.142	0.351	2.72e-48	4	ENSMUSG00000029167	Ppargc1a
ENSMUSG00000024236	2.67e-52	-0.276468	0.334	0.559	5.41e-48	4	ENSMUSG00000024236	Svil
ENSMUSG00000027712	3.48e-52	0.260204	0.778	0.67	7.05e-48	4	ENSMUSG00000027712	Anxa5
ENSMUSG00000045763	7.3e-52	0.334037	0.257	0.112	1.48e-47	4	ENSMUSG00000045763	Basp1
ENSMUSG00000018920.1	1.49e-51	0.387849	0.709	0.582	3.01e-47	4	ENSMUSG00000018920	Cxcl16
ENSMUSG00000032366.2	2.76e-51	-0.328542	0.975	0.991	5.58e-47	4	ENSMUSG00000032366	Tpm1
ENSMUSG00000061665.1	9.04e-51	0.25632	0.836	0.734	1.83e-46	4	ENSMUSG00000061665	Cd2ap
ENSMUSG00000016534	1.18e-50	0.262818	0.783	0.681	2.39e-46	4	ENSMUSG00000016534	Lamp2
ENSMUSG00000022528.2	3.42e-50	-0.523835	0.857	0.932	6.92e-46	4	ENSMUSG00000022528	Hes1
ENSMUSG00000016382	3.42e-50	0.263771	0.686	0.529	6.93e-46	4	ENSMUSG00000016382	Pls3
ENSMUSG00000060032	5.09e-50	-0.288374	0.602	0.764	1.03e-45	4	ENSMUSG00000060032	H2afj
ENSMUSG00000032548	1.22e-49	0.258463	0.73	0.591	2.47e-45	4	ENSMUSG00000032548	Slco2a1
ENSMUSG00000042659	2.98e-49	0.289705	0.426	0.262	6.03e-45	4	ENSMUSG00000042659	Arrdc4
ENSMUSG00000026989	8.45e-49	-0.3209	0.108	0.297	1.71e-44	4	ENSMUSG00000026989	Dapl1
ENSMUSG00000074272.3	2.13e-48	-0.405999	0.169	0.368	4.32e-44	4	ENSMUSG00000074272	Ceacam1
ENSMUSG00000018102	3.56e-48	-0.332597	0.257	0.466	7.21e-44	4	ENSMUSG00000018102	Hist1h2bc
ENSMUSG00000034164	4.08e-48	-0.284871	0.38	0.581	8.26e-44	4	ENSMUSG00000034164	Emid1
ENSMUSG00000038872	4.49e-48	0.269018	0.63	0.481	9.08e-44	4	ENSMUSG00000038872	Zfhx3
ENSMUSG00000032370.3	4.76e-48	-0.366367	0.294	0.493	9.64e-44	4	ENSMUSG00000032370	Lactb
ENSMUSG00000022324	4.78e-48	-0.252234	0.093	0.278	9.67e-44	4	ENSMUSG00000022324	Matn2
ENSMUSG00000021792	7.12e-48	0.256787	0.486	0.33	1.44e-43	4	ENSMUSG00000021792	Fam213a
ENSMUSG00000035199.2	4.07e-47	0.308846	0.693	0.563	8.25e-43	4	ENSMUSG00000035199	Arl6ip5
ENSMUSG00000062867	8.78e-47	-0.251245	0.609	0.778	1.78e-42	4	ENSMUSG00000062867	Impdh2
ENSMUSG00000002985.2	8.9e-47	0.286723	0.992	0.985	1.8e-42	4	ENSMUSG00000002985	Apoe
ENSMUSG00000022346.2	1.09e-46	0.364789	0.627	0.484	2.21e-42	4	ENSMUSG00000022346	Myc
ENSMUSG00000022512	1.28e-46	0.332451	0.453	0.293	2.59e-42	4	ENSMUSG00000022512	Cldn1
ENSMUSG00000040010	2.01e-46	-0.266551	0.309	0.513	4.08e-42	4	ENSMUSG00000040010	Slc7a5
ENSMUSG00000075703	4.62e-46	-0.327157	0.275	0.479	9.34e-42	4	ENSMUSG00000075703	Ept1
ENSMUSG00000031438	1.63e-45	0.263764	0.564	0.402	3.31e-41	4	ENSMUSG00000031438	Rnf128
ENSMUSG00000032010	2.35e-45	-0.271102	0.178	0.374	4.76e-41	4	ENSMUSG00000032010	Usp2
ENSMUSG00000029657.1	6.65e-45	-0.369686	0.77	0.866	1.35e-40	4	ENSMUSG00000029657	Hsph1
ENSMUSG00000032515	2.16e-44	0.267456	0.918	0.874	4.38e-40	4	ENSMUSG00000032515	Csrnp1
ENSMUSG00000040488	2.26e-44	-0.2517	0.358	0.557	4.57e-40	4	ENSMUSG00000040488	Ltbp4
ENSMUSG00000026970	4.74e-44	0.264606	0.714	0.59	9.59e-40	4	ENSMUSG00000026970	Rbms1
ENSMUSG00000021367.2	6.86e-44	0.350733	0.465	0.296	1.39e-39	4	ENSMUSG00000021367	Edn1
ENSMUSG00000005514.2	1e-43	0.273782	0.752	0.619	2.02e-39	4	ENSMUSG00000005514	Por
ENSMUSG00000028173	1.35e-43	0.261952	0.804	0.726	2.73e-39	4	ENSMUSG00000028173	Wls
ENSMUSG00000040659.1	4.95e-43	0.324764	0.617	0.474	1e-38	4	ENSMUSG00000040659	Efhd2
ENSMUSG00000026305	5.42e-43	0.375583	0.689	0.578	1.1e-38	4	ENSMUSG00000026305	Lrrfip1
ENSMUSG00000027356	3.3e-42	0.26006	0.692	0.561	6.69e-38	4	ENSMUSG00000027356	Fermt1
ENSMUSG00000051579	4.83e-42	-0.424782	0.634	0.767	9.78e-38	4	ENSMUSG00000051579	Tceal8
ENSMUSG00000002265	9.38e-42	-0.257062	0.181	0.367	1.9e-37	4	ENSMUSG00000002265	Peg3
ENSMUSG00000018569.1	1.1e-41	0.404475	0.749	0.623	2.22e-37	4	ENSMUSG00000018569	Cldn7
ENSMUSG00000036478	1.64e-41	-0.260458	0.943	0.974	3.32e-37	4	ENSMUSG00000036478	Btg1
ENSMUSG00000026628.2	3.76e-41	0.351526	0.998	0.999	7.61e-37	4	ENSMUSG00000026628	Atf3
ENSMUSG00000028341.2	4.75e-41	-0.365183	0.646	0.778	9.61e-37	4	ENSMUSG00000028341	Nr4a3
ENSMUSG00000024812.1	6.9e-41	0.291894	0.526	0.382	1.4e-36	4	ENSMUSG00000024812	Tjp2
ENSMUSG00000001467.1	8.06e-41	-0.289685	0.363	0.557	1.63e-36	4	ENSMUSG00000001467	Cyp51
ENSMUSG00000041120	6.63e-40	-0.264049	0.394	0.589	1.34e-35	4	ENSMUSG00000041120	Nbl1
ENSMUSG00000074063.2	8.41e-40	-0.308557	0.274	0.461	1.7e-35	4	ENSMUSG00000074063	Osgin1
ENSMUSG00000055723	8.88e-40	0.276861	0.401	0.257	1.8e-35	4	ENSMUSG00000055723	Rras2
ENSMUSG00000031467.1	1.37e-39	-0.254496	0.255	0.446	2.77e-35	4	ENSMUSG00000031467	Agpat5
ENSMUSG00000063406.1	1.62e-39	-0.266207	0.675	0.808	3.27e-35	4	ENSMUSG00000063406	Tmed5
ENSMUSG00000024778	3.5e-39	0.335269	0.32	0.183	7.09e-35	4	ENSMUSG00000024778	Fas
ENSMUSG00000050737.2	3.6e-39	0.330796	0.648	0.525	7.28e-35	4	ENSMUSG00000050737	Ptges
ENSMUSG00000021127.2	1.1e-38	0.262133	0.931	0.899	2.23e-34	4	ENSMUSG00000021127	Zfp36l1
ENSMUSG00000026615.1	1.11e-38	-0.27539	0.618	0.766	2.25e-34	4	ENSMUSG00000026615	Eprs
ENSMUSG00000001300	3.85e-38	0.250815	0.498	0.356	7.8e-34	4	ENSMUSG00000001300	Efnb2
ENSMUSG00000024927	1.97e-37	0.254255	0.63	0.504	3.98e-33	4	ENSMUSG00000024927	Rela
ENSMUSG00000001964.2	2.86e-37	-0.38686	0.85	0.895	5.79e-33	4	ENSMUSG00000001964	Emd
ENSMUSG00000045545.2	3.93e-37	0.470767	0.965	0.955	7.95e-33	4	ENSMUSG00000045545	Krt14
ENSMUSG00000026819	9.01e-37	0.273741	0.596	0.469	1.82e-32	4	ENSMUSG00000026819	Slc25a25
ENSMUSG00000044786.2	2.12e-36	0.316697	0.964	0.952	4.3e-32	4	ENSMUSG00000044786	Zfp36
ENSMUSG00000050565	2.46e-36	0.269192	0.572	0.457	4.98e-32	4	ENSMUSG00000050565	Tor1aip2
ENSMUSG00000028266	2.71e-36	0.261131	0.782	0.719	5.48e-32	4	ENSMUSG00000028266	Lmo4
ENSMUSG00000017677	1.9e-35	0.259261	0.766	0.691	3.85e-31	4	ENSMUSG00000017677	Wsb1
ENSMUSG00000028849	2.36e-35	0.310605	0.385	0.254	4.78e-31	4	ENSMUSG00000028849	Map7d1
ENSMUSG00000001642.1	4.53e-35	0.397071	0.487	0.364	9.18e-31	4	ENSMUSG00000001642	Akr1b3
ENSMUSG00000023905.2	2.45e-34	0.331402	0.932	0.902	4.97e-30	4	ENSMUSG00000023905	Tnfrsf12a
ENSMUSG00000028214.1	3.8e-34	0.282926	0.596	0.464	7.7e-30	4	ENSMUSG00000028214	Gem
ENSMUSG00000055044	5.79e-34	0.267096	0.599	0.485	1.17e-29	4	ENSMUSG00000055044	Pdlim1
ENSMUSG00000024912.2	4.59e-33	0.377694	0.718	0.654	9.29e-29	4	ENSMUSG00000024912	Fosl1
ENSMUSG00000020186	5.74e-33	0.28045	0.38	0.251	1.16e-28	4	ENSMUSG00000020186	Csrp2
ENSMUSG00000061904.2	1.3e-32	-0.252206	0.995	0.993	2.63e-28	4	ENSMUSG00000061904	Slc25a3
ENSMUSG00000003955.1	2.26e-32	-0.28775	0.441	0.596	4.58e-28	4	ENSMUSG00000003955	Fam162a
ENSMUSG00000022952.2	7.1e-32	0.303628	0.643	0.526	1.44e-27	4	ENSMUSG00000022952	Runx1
ENSMUSG00000031770	2.31e-30	-0.252817	0.447	0.608	4.68e-26	4	ENSMUSG00000031770	Herpud1
ENSMUSG00000034006.2	3.36e-30	0.278272	0.699	0.612	6.8e-26	4	ENSMUSG00000034006	Pqlc1
ENSMUSG00000037820.1	4.68e-30	-0.268613	0.508	0.65	9.48e-26	4	ENSMUSG00000037820	Tgm2
ENSMUSG00000030161	8.65e-30	0.274578	0.639	0.549	1.75e-25	4	ENSMUSG00000030161	Gabarapl1
ENSMUSG00000040152.2	2.26e-29	0.381624	0.808	0.765	4.58e-25	4	ENSMUSG00000040152	Thbs1
ENSMUSG00000028832.1	3.28e-29	-0.334933	0.69	0.794	6.65e-25	4	ENSMUSG00000028832	Stmn1
ENSMUSG00000020423.2	5.07e-29	0.313239	0.985	0.99	1.03e-24	4	ENSMUSG00000020423	Btg2
ENSMUSG00000047604	2.48e-27	0.314412	0.499	0.395	5.01e-23	4	ENSMUSG00000047604	Frat2
ENSMUSG00000091956.2	2.79e-27	-0.393591	0.245	0.388	5.64e-23	4	ENSMUSG00000091956	C2cd4b
ENSMUSG00000035105.2	1.3e-26	-0.266261	0.123	0.252	2.63e-22	4	ENSMUSG00000035105	Egln3
ENSMUSG00000005054.2	7.81e-26	0.293231	0.919	0.897	1.58e-21	4	ENSMUSG00000005054	Cstb
ENSMUSG00000036894.2	4.68e-24	0.369533	0.6	0.523	9.48e-20	4	ENSMUSG00000036894	Rap2b
ENSMUSG00000049382.2	2.83e-23	0.293689	0.98	0.971	5.74e-19	4	ENSMUSG00000049382	Krt8
ENSMUSG00000001627.1	3.11e-23	0.270125	0.971	0.963	6.3e-19	4	ENSMUSG00000001627	Ifrd1
ENSMUSG00000019997	3.85e-16	0.315347	0.312	0.232	7.8e-12	4	ENSMUSG00000019997	Ctgf
ENSMUSG00000070436.3	7e-16	-0.270591	0.761	0.819	1.42e-11	4	ENSMUSG00000070436	Serpinh1
ENSMUSG00000053560.2	1.38e-15	-0.259948	0.994	0.993	2.78e-11	4	ENSMUSG00000053560	Ier2
ENSMUSG00000030790	1.62e-15	0.32847	0.827	0.804	3.28e-11	4	ENSMUSG00000030790	Adm
ENSMUSG00000058672	1.75e-15	0.265524	0.377	0.298	3.54e-11	4	ENSMUSG00000058672	Tubb2a
ENSMUSG00000050359.3	1.67e-14	0.610036	0.7	0.67	3.38e-10	4	ENSMUSG00000050359	Sprr1a
ENSMUSG00000031765	1.76e-14	0.322947	0.988	0.991	3.56e-10	4	ENSMUSG00000031765	Mt1
ENSMUSG00000022951	4.45e-14	0.298061	0.335	0.26	9.02e-10	4	ENSMUSG00000022951	Rcan1
ENSMUSG00000067818.1	7.62e-13	-0.443473	0.175	0.263	1.54e-08	4	ENSMUSG00000067818	Myl9
ENSMUSG00000020644.1	9.25e-13	-0.388528	0.961	0.948	1.87e-08	4	ENSMUSG00000020644	Id2
ENSMUSG00000030218.3	2.84e-11	-0.454338	0.212	0.299	5.74e-07	4	ENSMUSG00000030218	Mgp
ENSMUSG00000091971.3	9.93e-11	-0.512304	0.981	0.979	2.01e-06	4	ENSMUSG00000091971	Hspa1a
ENSMUSG00000021268.2	4.51e-09	-0.445996	0.198	0.267	9.12e-05	4	ENSMUSG00000021268	Meg3
ENSMUSG00000028699.3	5.04e-09	-0.287147	0.196	0.266	0.000101926	4	ENSMUSG00000028699	Tspan1
ENSMUSG00000028464.2	5.23e-07	-0.372727	0.209	0.27	0.0105876	4	ENSMUSG00000028464	Tpm2
ENSMUSG00000071341.2	1.26e-06	-0.289685	0.322	0.382	0.0254291	4	ENSMUSG00000071341	Egr4
ENSMUSG00000046223.3	2.12e-06	0.287193	0.379	0.338	0.0429703	4	ENSMUSG00000046223	Plaur
ENSMUSG00000036256.3	3.18e-05	-0.263399	0.456	0.396	0.642967	4	ENSMUSG00000036256	Igfbp7
ENSMUSG00000068220.3	0.000509079	-0.283099	0.284	0.24	1	4	ENSMUSG00000068220	Lgals1
ENSMUSG00000016998.3	0.000667166	-0.326365	0.331	0.3	1	4	ENSMUSG00000016998	Svs4
ENSMUSG00000035783.1	0.00108029	-0.854554	0.226	0.268	1	4	ENSMUSG00000035783	Acta2
ENSMUSG00000029761.2	0.00121208	-0.277109	0.35	0.38	1	4	ENSMUSG00000029761	Cald1
ENSMUSG00000034855.2	0.00158417	-0.423345	0.82	0.836	1	4	ENSMUSG00000034855	Cxcl10
ENSMUSG00000058568	0.0031184	-0.527648	0.282	0.336	1	4	ENSMUSG00000058568	Defb50
ENSMUSG00000035530.1	1.98e-197	-0.506039	1	1	4.01e-193	5	ENSMUSG00000035530	Eif1
ENSMUSG00000044533	1.32e-184	0.306733	1	1	2.68e-180	5	ENSMUSG00000044533	Rps2
ENSMUSG00000021614.1	7.49e-178	0.713716	0.862	0.472	1.52e-173	5	ENSMUSG00000021614	Vcan
ENSMUSG00000067276	2.11e-175	0.303543	0.368	0.069	4.27e-171	5	ENSMUSG00000067276	Capn6
ENSMUSG00000048758	7.08e-167	0.299187	1	1	1.43e-162	5	ENSMUSG00000048758	Rpl29
ENSMUSG00000071644	4e-155	0.330344	1	0.999	8.09e-151	5	ENSMUSG00000071644	Eef1g
ENSMUSG00000027239.2	7.07e-155	0.567714	0.875	0.503	1.43e-150	5	ENSMUSG00000027239	Mdk
ENSMUSG00000079435	1.38e-154	0.255947	1	1	2.8e-150	5	ENSMUSG00000079435	Rpl36a
ENSMUSG00000000184.1	2.97e-154	0.672669	0.992	0.889	6.02e-150	5	ENSMUSG00000000184	Ccnd2
ENSMUSG00000032518	8.9e-154	0.276485	1	1	1.8e-149	5	ENSMUSG00000032518	Rpsa
ENSMUSG00000056501.1	1.1e-153	-0.798326	0.906	0.976	2.22e-149	5	ENSMUSG00000056501	Cebpb
ENSMUSG00000006728	1.01e-144	0.511969	0.909	0.645	2.04e-140	5	ENSMUSG00000006728	Cdk4
ENSMUSG00000025362	5.57e-138	0.262164	1	1	1.13e-133	5	ENSMUSG00000025362	Rps26
ENSMUSG00000053398	1.78e-134	0.53559	0.883	0.58	3.61e-130	5	ENSMUSG00000053398	Phgdh
ENSMUSG00000020372	4.97e-128	0.253283	1	1	1.01e-123	5	ENSMUSG00000020372	Gnb2l1
ENSMUSG00000092274.2	1.42e-123	-0.82553	0.764	0.905	2.87e-119	5	ENSMUSG00000092274	Neat1
ENSMUSG00000002985.3	1.72e-123	-0.739446	0.969	0.987	3.48e-119	5	ENSMUSG00000002985	Apoe
ENSMUSG00000025967	2.31e-117	0.280725	0.999	0.999	4.68e-113	5	ENSMUSG00000025967	Eef1b2
ENSMUSG00000046434	7.82e-116	0.429917	0.983	0.903	1.58e-111	5	ENSMUSG00000046434	Hnrnpa1
ENSMUSG00000074578.1	9.25e-115	0.431625	0.988	0.93	1.87e-110	5	ENSMUSG00000074578	Zfos1
ENSMUSG00000055653	4.4e-113	0.340029	0.599	0.24	8.9e-109	5	ENSMUSG00000055653	Gpc3
ENSMUSG00000092341	1.51e-111	-0.358841	1	1	3.06e-107	5	ENSMUSG00000092341	Malat1
ENSMUSG00000023067.1	5.9e-109	-0.827796	0.411	0.716	1.19e-104	5	ENSMUSG00000023067	Cdkn1a
ENSMUSG00000047281.3	1.49e-108	-0.834294	0.973	0.984	3.01e-104	5	ENSMUSG00000047281	Sfn
ENSMUSG00000037664.1	8.82e-108	0.633335	0.826	0.522	1.79e-103	5	ENSMUSG00000037664	Cdkn1c
ENSMUSG00000017493.1	2.14e-107	0.46272	0.821	0.474	4.33e-103	5	ENSMUSG00000017493	Igfbp4
ENSMUSG00000000031	3.22e-106	0.466119	0.405	0.128	6.52e-102	5	ENSMUSG00000000031	H19
ENSMUSG00000025492	3.76e-106	0.32525	1	0.999	7.61e-102	5	ENSMUSG00000025492	Ifitm3
ENSMUSG00000023043.2	1.05e-105	-0.677306	0.976	0.989	2.12e-101	5	ENSMUSG00000023043	Krt18
ENSMUSG00000057113	1.06e-99	0.323429	1	0.996	2.14e-95	5	ENSMUSG00000057113	Npm1
ENSMUSG00000024843.3	1.17e-96	-0.67682	0.769	0.888	2.38e-92	5	ENSMUSG00000024843	Chka
ENSMUSG00000020547	1.45e-95	0.394153	0.788	0.47	2.93e-91	5	ENSMUSG00000020547	Bzw2
ENSMUSG00000051579.1	1.03e-93	0.810503	0.913	0.732	2.09e-89	5	ENSMUSG00000051579	Tceal8
ENSMUSG00000071866.1	4.55e-93	0.261449	1	1	9.2e-89	5	ENSMUSG00000071866	Ppia
ENSMUSG00000026064.1	2.2e-92	-0.564358	0.936	0.955	4.45e-88	5	ENSMUSG00000026064	Ptp4a1
ENSMUSG00000023905.3	3.04e-92	-0.787823	0.859	0.911	6.15e-88	5	ENSMUSG00000023905	Tnfrsf12a
ENSMUSG00000026864.2	5.87e-90	-0.625657	0.996	0.998	1.19e-85	5	ENSMUSG00000026864	Hspa5
ENSMUSG00000025981.1	7.08e-88	-0.525655	0.82	0.919	1.43e-83	5	ENSMUSG00000025981	Coq10b
ENSMUSG00000020218	7.26e-88	0.45315	0.455	0.177	1.47e-83	5	ENSMUSG00000020218	Wif1
ENSMUSG00000057092.1	2.35e-86	-0.399585	0.963	0.982	4.76e-82	5	ENSMUSG00000057092	Fxyd3
ENSMUSG00000000078.1	3.89e-86	-0.487509	0.998	0.996	7.88e-82	5	ENSMUSG00000000078	Klf6
ENSMUSG00000043091.2	4.59e-85	-0.587456	0.677	0.818	9.29e-81	5	ENSMUSG00000043091	Tuba1c
ENSMUSG00000053907.1	5.66e-84	-0.633639	0.666	0.801	1.15e-79	5	ENSMUSG00000053907	Mat2a
ENSMUSG00000032068.4	5.53e-82	-1.07207	0.461	0.679	1.12e-77	5	ENSMUSG00000032068	Plet1
ENSMUSG00000032231.3	1.64e-81	-0.514391	0.803	0.898	3.33e-77	5	ENSMUSG00000032231	Anxa2
ENSMUSG00000047501.3	2.12e-81	-0.650304	0.973	0.984	4.29e-77	5	ENSMUSG00000047501	Cldn4
ENSMUSG00000031633.1	4.02e-81	0.350921	0.942	0.786	8.15e-77	5	ENSMUSG00000031633	Slc25a4
ENSMUSG00000024486.2	2.41e-79	-0.785307	0.883	0.926	4.87e-75	5	ENSMUSG00000024486	Hbegf
ENSMUSG00000055612	2.17e-77	0.296361	0.532	0.239	4.39e-73	5	ENSMUSG00000055612	Cdca7
ENSMUSG00000036752.2	3.97e-77	-0.592939	0.659	0.807	8.03e-73	5	ENSMUSG00000036752	Tubb4b
ENSMUSG00000087497	1.63e-76	0.27037	0.49	0.211	3.31e-72	5	ENSMUSG00000087497	2810001G20Rik
ENSMUSG00000029108	7.07e-76	0.333789	0.52	0.238	1.43e-71	5	ENSMUSG00000029108	Pcdh7
ENSMUSG00000021131.1	3.37e-73	0.324916	0.96	0.856	6.82e-69	5	ENSMUSG00000021131	Erh
ENSMUSG00000049382.3	1.2e-72	-0.616952	0.966	0.973	2.44e-68	5	ENSMUSG00000049382	Krt8
ENSMUSG00000042622.1	7.67e-72	-0.541457	0.844	0.91	1.55e-67	5	ENSMUSG00000042622	Maff
ENSMUSG00000063524	1.23e-71	0.349971	0.885	0.649	2.49e-67	5	ENSMUSG00000063524	Eno1
ENSMUSG00000028044	1.36e-71	0.271281	0.698	0.377	2.76e-67	5	ENSMUSG00000028044	Cks1b
ENSMUSG00000030342.3	4.44e-71	-0.456608	0.972	0.982	8.98e-67	5	ENSMUSG00000030342	Cd9
ENSMUSG00000016559	3.55e-70	-0.320304	1	1	7.19e-66	5	ENSMUSG00000016559	H3f3b
ENSMUSG00000025856.2	1.18e-68	0.440207	0.857	0.626	2.38e-64	5	ENSMUSG00000025856	Pdgfa
ENSMUSG00000058799	1.86e-68	0.2993	0.96	0.832	3.76e-64	5	ENSMUSG00000058799	Nap1l1
ENSMUSG00000005161	2.7e-68	0.316925	0.956	0.844	5.47e-64	5	ENSMUSG00000005161	Prdx2
ENSMUSG00000017724	4.45e-68	0.322577	0.625	0.333	9.01e-64	5	ENSMUSG00000017724	Etv4
ENSMUSG00000019505.2	5.39e-68	-0.444369	1	1	1.09e-63	5	ENSMUSG00000019505	Ubb
ENSMUSG00000027570.2	6.2e-68	0.313015	0.648	0.346	1.26e-63	5	ENSMUSG00000027570	Col9a3
ENSMUSG00000064326	1.21e-67	0.323216	0.896	0.695	2.45e-63	5	ENSMUSG00000064326	Siva1
ENSMUSG00000090553	4.38e-67	0.287982	0.972	0.858	8.87e-63	5	ENSMUSG00000090553	Snrpe
ENSMUSG00000027829	1.65e-66	-0.400174	0.969	0.978	3.33e-62	5	ENSMUSG00000027829	Ccnl1
ENSMUSG00000020859.1	1.69e-66	-0.419884	0.682	0.821	3.41e-62	5	ENSMUSG00000020859	Spag9
ENSMUSG00000002265.1	1.65e-65	0.344141	0.599	0.315	3.34e-61	5	ENSMUSG00000002265	Peg3
ENSMUSG00000026676.1	3.43e-65	0.285108	0.851	0.554	6.95e-61	5	ENSMUSG00000026676	Ccdc3
ENSMUSG00000029838.2	5.11e-64	0.300225	0.748	0.447	1.03e-59	5	ENSMUSG00000029838	Ptn
ENSMUSG00000001627.2	2.33e-63	-0.537001	0.933	0.967	4.72e-59	5	ENSMUSG00000001627	Ifrd1
ENSMUSG00000026355	3.32e-63	0.265846	0.432	0.186	6.73e-59	5	ENSMUSG00000026355	Mcm6
ENSMUSG00000016344.1	2.22e-62	0.29137	0.759	0.468	4.49e-58	5	ENSMUSG00000016344	Ppdpf
ENSMUSG00000008575.1	1.57e-61	0.290999	0.995	0.936	3.17e-57	5	ENSMUSG00000008575	Nfib
ENSMUSG00000023886.4	4.34e-59	0.343421	0.944	0.779	8.79e-55	5	ENSMUSG00000023886	Smoc2
ENSMUSG00000040128	1.57e-58	-0.36587	0.977	0.978	3.17e-54	5	ENSMUSG00000040128	Pnrc1
ENSMUSG00000025001	1.75e-58	0.308261	0.358	0.147	3.53e-54	5	ENSMUSG00000025001	Hells
ENSMUSG00000032324	3.73e-58	0.277099	0.886	0.668	7.55e-54	5	ENSMUSG00000032324	Tspan3
ENSMUSG00000059552	5.13e-58	0.314827	0.856	0.642	1.04e-53	5	ENSMUSG00000059552	Trp53
ENSMUSG00000042682.1	9.33e-58	-0.334653	0.936	0.952	1.89e-53	5	ENSMUSG00000042682	Selk
ENSMUSG00000040435.1	3.93e-57	-0.42435	0.828	0.901	7.95e-53	5	ENSMUSG00000040435	Ppp1r15a
ENSMUSG00000027602	6.9e-57	-0.284395	0.987	0.994	1.4e-52	5	ENSMUSG00000027602	Map1lc3a
ENSMUSG00000039985.1	8.87e-57	0.325485	0.779	0.511	1.79e-52	5	ENSMUSG00000039985	Fam60a
ENSMUSG00000069833.2	2.76e-56	-0.472196	0.637	0.752	5.58e-52	5	ENSMUSG00000069833	Ahnak
ENSMUSG00000020265	1.16e-55	0.274872	0.797	0.538	2.36e-51	5	ENSMUSG00000020265	Sumo3
ENSMUSG00000054766.1	3.64e-55	0.264664	0.979	0.929	7.37e-51	5	ENSMUSG00000054766	Set
ENSMUSG00000001025.3	1.17e-54	-0.832393	0.653	0.752	2.37e-50	5	ENSMUSG00000001025	S100a6
ENSMUSG00000028410.1	2.54e-54	-0.405137	0.989	0.992	5.15e-50	5	ENSMUSG00000028410	Dnaja1
ENSMUSG00000034164.1	3.94e-53	0.308609	0.77	0.531	7.97e-49	5	ENSMUSG00000034164	Emid1
ENSMUSG00000026918	6.24e-52	0.251542	0.706	0.436	1.26e-47	5	ENSMUSG00000026918	Brd3
ENSMUSG00000032515.1	3.46e-51	-0.377678	0.836	0.885	7e-47	5	ENSMUSG00000032515	Csrnp1
ENSMUSG00000031502	1.06e-50	0.287299	0.902	0.712	2.15e-46	5	ENSMUSG00000031502	Col4a1
ENSMUSG00000071076.1	1.64e-50	-0.397336	0.998	0.995	3.33e-46	5	ENSMUSG00000071076	Jund
ENSMUSG00000027203	2.32e-50	0.26548	0.641	0.376	4.69e-46	5	ENSMUSG00000027203	Dut
ENSMUSG00000037419	4.33e-50	0.255799	0.504	0.26	8.77e-46	5	ENSMUSG00000037419	Endod1
ENSMUSG00000032501.1	4.64e-50	-0.43053	0.692	0.798	9.4e-46	5	ENSMUSG00000032501	Trib1
ENSMUSG00000008348.2	7.37e-50	-0.410718	0.996	1	1.49e-45	5	ENSMUSG00000008348	Ubc
ENSMUSG00000024014.4	1.32e-49	-0.676803	0.502	0.665	2.67e-45	5	ENSMUSG00000024014	Pim1
ENSMUSG00000033446	3.73e-48	0.312199	0.62	0.379	7.55e-44	5	ENSMUSG00000033446	Lpar6
ENSMUSG00000003032.2	4.07e-48	-0.565226	0.942	0.967	8.23e-44	5	ENSMUSG00000003032	Klf4
ENSMUSG00000012422	2.1e-47	0.26075	0.698	0.457	4.26e-43	5	ENSMUSG00000012422	Tmem167
ENSMUSG00000056708.3	2.57e-47	-0.492707	0.643	0.748	5.19e-43	5	ENSMUSG00000056708	Ier5
ENSMUSG00000060860.1	4.01e-47	-0.321442	0.936	0.949	8.11e-43	5	ENSMUSG00000060860	Ube2s
ENSMUSG00000024750	5.93e-47	-0.316364	0.872	0.907	1.2e-42	5	ENSMUSG00000024750	Zfand5
ENSMUSG00000020949	7.11e-47	0.254805	0.86	0.669	1.44e-42	5	ENSMUSG00000020949	Fkbp3
ENSMUSG00000036438.4	7.85e-47	-0.405281	0.941	0.954	1.59e-42	5	ENSMUSG00000036438	Calm2
ENSMUSG00000024975.1	8.23e-47	0.312365	0.9	0.719	1.67e-42	5	ENSMUSG00000024975	Pdcd4
ENSMUSG00000052837.2	1.4e-46	-0.472226	0.998	0.997	2.83e-42	5	ENSMUSG00000052837	Junb
ENSMUSG00000044147.1	2.85e-46	-0.329123	0.778	0.843	5.77e-42	5	ENSMUSG00000044147	Arf6
ENSMUSG00000018666	4.83e-46	0.259772	0.872	0.667	9.78e-42	5	ENSMUSG00000018666	Cbx1
ENSMUSG00000061132	6.3e-46	-0.338262	0.283	0.496	1.28e-41	5	ENSMUSG00000061132	Blnk
ENSMUSG00000019970.1	1.07e-45	-0.540409	0.611	0.738	2.16e-41	5	ENSMUSG00000019970	Sgk1
ENSMUSG00000078578	3.27e-45	-0.260222	0.97	0.976	6.62e-41	5	ENSMUSG00000078578	Ube2d3
ENSMUSG00000020458.4	2.59e-44	-0.51778	0.822	0.844	5.24e-40	5	ENSMUSG00000020458	Rtn4
ENSMUSG00000029247	3.3e-44	0.25737	0.764	0.554	6.68e-40	5	ENSMUSG00000029247	Paics
ENSMUSG00000032249.1	4.58e-44	0.255229	0.898	0.731	9.26e-40	5	ENSMUSG00000032249	Anp32a
ENSMUSG00000037601.1	6.41e-44	0.266536	0.861	0.675	1.3e-39	5	ENSMUSG00000037601	Nme1
ENSMUSG00000070544.1	6.68e-44	-0.323365	0.956	0.962	1.35e-39	5	ENSMUSG00000070544	Top1
ENSMUSG00000005514.3	6.81e-44	-0.423846	0.51	0.651	1.38e-39	5	ENSMUSG00000005514	Por
ENSMUSG00000026547.3	1.06e-43	-0.439308	0.874	0.894	2.15e-39	5	ENSMUSG00000026547	Tagln2
ENSMUSG00000039680.1	1.18e-43	-0.394606	0.677	0.764	2.39e-39	5	ENSMUSG00000039680	Mrps6
ENSMUSG00000021270.2	1.7e-43	-0.387026	1	0.999	3.45e-39	5	ENSMUSG00000021270	Hsp90aa1
ENSMUSG00000018932.2	1.03e-42	-0.452096	0.445	0.599	2.09e-38	5	ENSMUSG00000018932	Map2k3
ENSMUSG00000028063.2	4.02e-42	-0.463441	0.923	0.944	8.14e-38	5	ENSMUSG00000028063	Lmna
ENSMUSG00000005125.1	2.69e-40	-0.443399	0.254	0.447	5.45e-36	5	ENSMUSG00000005125	Ndrg1
ENSMUSG00000005148.3	3.81e-40	-0.45845	0.716	0.791	7.71e-36	5	ENSMUSG00000005148	Klf5
ENSMUSG00000005732.1	4.94e-40	0.262256	0.88	0.719	1e-35	5	ENSMUSG00000005732	Ranbp1
ENSMUSG00000030103.1	5.61e-40	-0.412741	0.414	0.582	1.13e-35	5	ENSMUSG00000030103	Bhlhe40
ENSMUSG00000029817.1	9.34e-40	-0.283601	0.886	0.912	1.89e-35	5	ENSMUSG00000029817	Tra2a
ENSMUSG00000015839.2	1.17e-39	-0.386315	0.696	0.779	2.36e-35	5	ENSMUSG00000015839	Nfe2l2
ENSMUSG00000063406.2	2.43e-39	-0.351162	0.734	0.794	4.92e-35	5	ENSMUSG00000063406	Tmed5
ENSMUSG00000036478.1	4.43e-39	-0.301121	0.958	0.971	8.96e-35	5	ENSMUSG00000036478	Btg1
ENSMUSG00000058135.2	4.72e-39	-0.424158	0.383	0.54	9.56e-35	5	ENSMUSG00000058135	Gstm1
ENSMUSG00000022708.1	7.58e-39	-0.381865	0.638	0.744	1.53e-34	5	ENSMUSG00000022708	Zbtb20
ENSMUSG00000086320.3	1.14e-38	-0.613446	0.724	0.788	2.31e-34	5	ENSMUSG00000086320	Gm12840
ENSMUSG00000063450	3.23e-38	-0.321748	0.335	0.518	6.53e-34	5	ENSMUSG00000063450	Syne2
ENSMUSG00000038612	1.38e-37	-0.298914	0.66	0.756	2.79e-33	5	ENSMUSG00000038612	Mcl1
ENSMUSG00000073411.2	1.55e-37	-0.385133	0.713	0.771	3.14e-33	5	ENSMUSG00000073411	H2-D1
ENSMUSG00000022895.1	2.87e-37	-0.315056	0.869	0.894	5.82e-33	5	ENSMUSG00000022895	Ets2
ENSMUSG00000018736	5.08e-37	-0.296671	0.612	0.711	1.03e-32	5	ENSMUSG00000018736	Ndel1
ENSMUSG00000004040.2	5.52e-37	-0.349382	0.463	0.612	1.12e-32	5	ENSMUSG00000004040	Stat3
ENSMUSG00000024360.3	9.12e-37	-0.330231	0.839	0.855	1.85e-32	5	ENSMUSG00000024360	Etf1
ENSMUSG00000048490.1	1.64e-36	-0.340808	0.727	0.798	3.32e-32	5	ENSMUSG00000048490	Nrip1
ENSMUSG00000033863	1.72e-36	-0.361434	0.313	0.488	3.48e-32	5	ENSMUSG00000033863	Klf9
ENSMUSG00000001473.2	8.19e-36	-0.508185	0.53	0.641	1.66e-31	5	ENSMUSG00000001473	Tubb6
ENSMUSG00000052397.1	8.53e-36	-0.331077	0.848	0.853	1.73e-31	5	ENSMUSG00000052397	Ezr
ENSMUSG00000018920.2	1.22e-35	-0.387325	0.474	0.613	2.47e-31	5	ENSMUSG00000018920	Cxcl16
ENSMUSG00000019947.2	2.47e-35	-0.353743	0.69	0.776	5.01e-31	5	ENSMUSG00000019947	Arid5b
ENSMUSG00000034006.3	2.72e-35	-0.483487	0.536	0.633	5.51e-31	5	ENSMUSG00000034006	Pqlc1
ENSMUSG00000074063.3	3.06e-35	-0.385388	0.27	0.45	6.19e-31	5	ENSMUSG00000074063	Osgin1
ENSMUSG00000024190.2	6.18e-35	-0.409741	0.844	0.882	1.25e-30	5	ENSMUSG00000024190	Dusp1
ENSMUSG00000034751.2	8.79e-35	-0.422406	0.674	0.734	1.78e-30	5	ENSMUSG00000034751	Mast4
ENSMUSG00000071341.3	1.27e-34	0.348406	0.554	0.355	2.58e-30	5	ENSMUSG00000071341	Egr4
ENSMUSG00000037242.2	5.16e-34	-0.343321	0.751	0.794	1.05e-29	5	ENSMUSG00000037242	Clic4
ENSMUSG00000021477.2	1.4e-33	-0.403831	0.906	0.894	2.84e-29	5	ENSMUSG00000021477	Ctsl
ENSMUSG00000061232.2	1.67e-33	-0.386989	0.536	0.638	3.38e-29	5	ENSMUSG00000061232	H2-K1
ENSMUSG00000027806	3.74e-33	-0.310477	0.608	0.711	7.57e-29	5	ENSMUSG00000027806	Tsc22d2
ENSMUSG00000005054.3	8.9e-33	-0.417115	0.921	0.898	1.8e-28	5	ENSMUSG00000005054	Cstb
ENSMUSG00000017677.1	9.17e-33	-0.307774	0.625	0.709	1.86e-28	5	ENSMUSG00000017677	Wsb1
ENSMUSG00000028645.3	2.68e-32	-0.495104	0.648	0.712	5.42e-28	5	ENSMUSG00000028645	Slc2a1
ENSMUSG00000090394.1	3.73e-32	-0.329753	0.23	0.407	7.55e-28	5	ENSMUSG00000090394	4930523C07Rik
ENSMUSG00000053113.3	3.97e-32	-0.482065	0.22	0.395	8.05e-28	5	ENSMUSG00000053113	Socs3
ENSMUSG00000003545.2	6.55e-32	-0.440403	0.89	0.904	1.33e-27	5	ENSMUSG00000003545	Fosb
ENSMUSG00000057561.3	6.57e-32	-0.328373	0.744	0.774	1.33e-27	5	ENSMUSG00000057561	Eif1a
ENSMUSG00000024912.3	3.03e-31	-0.419336	0.58	0.672	6.14e-27	5	ENSMUSG00000024912	Fosl1
ENSMUSG00000031765.1	2.38e-30	-0.655374	0.993	0.99	4.83e-26	5	ENSMUSG00000031765	Mt1
ENSMUSG00000040659.2	3.42e-30	-0.361431	0.37	0.506	6.93e-26	5	ENSMUSG00000040659	Efhd2
ENSMUSG00000020205.1	3.83e-30	-0.297355	0.987	0.992	7.75e-26	5	ENSMUSG00000020205	Phlda1
ENSMUSG00000049907.2	7.99e-30	0.317443	0.658	0.479	1.62e-25	5	ENSMUSG00000049907	Rasl11b
ENSMUSG00000046447	8.05e-30	-0.256412	0.127	0.3	1.63e-25	5	ENSMUSG00000046447	Camk2n1
ENSMUSG00000042608.1	1.45e-29	-0.286195	0.314	0.469	2.93e-25	5	ENSMUSG00000042608	Stk40
ENSMUSG00000047446.3	3.43e-29	-0.371474	0.531	0.636	6.95e-25	5	ENSMUSG00000047446	Arl4a
ENSMUSG00000015837.1	7.08e-29	-0.308788	0.476	0.598	1.43e-24	5	ENSMUSG00000015837	Sqstm1
ENSMUSG00000038467.2	8.34e-29	-0.267856	0.705	0.763	1.69e-24	5	ENSMUSG00000038467	Chmp4b
ENSMUSG00000023367.1	1.03e-28	-0.296975	0.894	0.908	2.08e-24	5	ENSMUSG00000023367	Tmem176a
ENSMUSG00000021877.1	1.82e-28	-0.274693	0.948	0.951	3.68e-24	5	ENSMUSG00000021877	Arf4
ENSMUSG00000032666	3.31e-28	-0.276878	0.441	0.57	6.69e-24	5	ENSMUSG00000032666	1700025G04Rik
ENSMUSG00000036533.2	5.13e-28	0.325405	0.638	0.462	1.04e-23	5	ENSMUSG00000036533	Cdc42ep3
ENSMUSG00000050359.4	6.2e-28	-1.02694	0.635	0.679	1.25e-23	5	ENSMUSG00000050359	Sprr1a
ENSMUSG00000008384	6.8e-28	-0.280468	0.606	0.697	1.38e-23	5	ENSMUSG00000008384	Sertad1
ENSMUSG00000010095.1	7.27e-28	-0.266718	0.886	0.906	1.47e-23	5	ENSMUSG00000010095	Slc3a2
ENSMUSG00000052681.1	1.62e-27	-0.260281	0.762	0.8	3.28e-23	5	ENSMUSG00000052681	Rap1b
ENSMUSG00000038415.1	1.72e-27	-0.328004	0.193	0.361	3.49e-23	5	ENSMUSG00000038415	Foxq1
ENSMUSG00000039697	2.45e-27	0.260059	0.599	0.411	4.96e-23	5	ENSMUSG00000039697	Ncoa7
ENSMUSG00000046727.3	4.52e-27	-0.381037	0.285	0.433	9.15e-23	5	ENSMUSG00000046727	Cystm1
ENSMUSG00000036432.1	7.56e-27	-0.302481	0.638	0.704	1.53e-22	5	ENSMUSG00000036432	Siah2
ENSMUSG00000028128.3	1.31e-26	-0.634391	0.545	0.647	2.65e-22	5	ENSMUSG00000028128	F3
ENSMUSG00000027540.2	3.09e-26	-0.309701	0.524	0.613	6.25e-22	5	ENSMUSG00000027540	Ptpn1
ENSMUSG00000019256.1	3.22e-26	-0.271571	0.343	0.49	6.51e-22	5	ENSMUSG00000019256	Ahr
ENSMUSG00000022010	6.25e-26	0.282454	0.96	0.922	1.26e-21	5	ENSMUSG00000022010	Tsc22d1
ENSMUSG00000070473.4	6.52e-26	-0.556364	0.264	0.404	1.32e-21	5	ENSMUSG00000070473	Cldn3
ENSMUSG00000030208.2	1.13e-25	-0.380685	0.406	0.525	2.29e-21	5	ENSMUSG00000030208	Emp1
ENSMUSG00000063889.2	1.78e-25	-0.349077	0.4	0.527	3.61e-21	5	ENSMUSG00000063889	Crem
ENSMUSG00000028525.2	2.16e-25	-0.331606	0.555	0.647	4.38e-21	5	ENSMUSG00000028525	Pde4b
ENSMUSG00000046223.4	2.88e-25	-0.533206	0.209	0.357	5.83e-21	5	ENSMUSG00000046223	Plaur
ENSMUSG00000034640	3.79e-25	-0.337788	0.464	0.574	7.67e-21	5	ENSMUSG00000034640	Tiparp
ENSMUSG00000022952.3	9.38e-25	-0.363852	0.432	0.554	1.9e-20	5	ENSMUSG00000022952	Runx1
ENSMUSG00000001053.1	9.44e-25	-0.306409	0.334	0.477	1.91e-20	5	ENSMUSG00000001053	N4bp3
ENSMUSG00000050931.2	1.11e-24	-0.276619	0.127	0.277	2.24e-20	5	ENSMUSG00000050931	Sgms2
ENSMUSG00000027907.4	1.47e-24	-0.366543	0.946	0.923	2.97e-20	5	ENSMUSG00000027907	S100a11
ENSMUSG00000001552.1	4.61e-24	-0.269521	0.548	0.625	9.32e-20	5	ENSMUSG00000001552	Jup
ENSMUSG00000026670.2	6.77e-24	-0.348506	0.343	0.457	1.37e-19	5	ENSMUSG00000026670	Uap1
ENSMUSG00000041959.2	1.85e-23	-0.361212	0.966	0.948	3.74e-19	5	ENSMUSG00000041959	S100a10
ENSMUSG00000074272.4	2.55e-23	-0.407394	0.208	0.352	5.16e-19	5	ENSMUSG00000074272	Ceacam1
ENSMUSG00000046733.2	2.58e-23	-0.364809	0.314	0.45	5.23e-19	5	ENSMUSG00000046733	Gprc5a
ENSMUSG00000061904.3	2.66e-23	-0.263441	0.996	0.993	5.39e-19	5	ENSMUSG00000061904	Slc25a3
ENSMUSG00000020911.4	2.99e-23	-0.658243	0.387	0.487	6.05e-19	5	ENSMUSG00000020911	Krt19
ENSMUSG00000020644.2	3.48e-23	-0.414909	0.932	0.951	7.04e-19	5	ENSMUSG00000020644	Id2
ENSMUSG00000023087.3	7.98e-23	-0.335191	0.447	0.559	1.62e-18	5	ENSMUSG00000023087	Noct
ENSMUSG00000041025.2	1.88e-22	-0.272162	0.276	0.419	3.8e-18	5	ENSMUSG00000041025	Iffo2
ENSMUSG00000028262.3	3.04e-22	-0.322642	0.133	0.276	6.15e-18	5	ENSMUSG00000028262	Clca3a2
ENSMUSG00000044786.3	9.98e-22	-0.356638	0.949	0.954	2.02e-17	5	ENSMUSG00000044786	Zfp36
ENSMUSG00000072235.3	1.05e-21	-0.385422	0.485	0.561	2.12e-17	5	ENSMUSG00000072235	Tuba1a
ENSMUSG00000056749.2	1.71e-21	-0.265449	0.746	0.79	3.46e-17	5	ENSMUSG00000056749	Nfil3
ENSMUSG00000029657.2	2.6e-21	-0.317981	0.845	0.853	5.26e-17	5	ENSMUSG00000029657	Hsph1
ENSMUSG00000035557.3	3.63e-21	-0.618918	0.964	0.948	7.34e-17	5	ENSMUSG00000035557	Krt17
ENSMUSG00000027236.2	3.8e-21	-0.250712	0.78	0.796	7.7e-17	5	ENSMUSG00000027236	Eif3j1
ENSMUSG00000030847.1	7.71e-21	-0.312843	0.553	0.65	1.56e-16	5	ENSMUSG00000030847	Bag3
ENSMUSG00000090877.2	1.02e-20	-0.367324	0.875	0.872	2.07e-16	5	ENSMUSG00000090877	Hspa1b
ENSMUSG00000054364.2	2.28e-20	-0.324246	0.706	0.739	4.61e-16	5	ENSMUSG00000054364	Rhob
ENSMUSG00000028967.3	2.82e-20	-0.253375	0.896	0.924	5.71e-16	5	ENSMUSG00000028967	Errfi1
ENSMUSG00000061353.4	3.85e-20	-0.396676	0.259	0.383	7.8e-16	5	ENSMUSG00000061353	Cxcl12
ENSMUSG00000022037.4	4.25e-20	-0.627111	0.499	0.566	8.6e-16	5	ENSMUSG00000022037	Clu
ENSMUSG00000021728.4	5.78e-20	-0.330519	0.197	0.321	1.17e-15	5	ENSMUSG00000021728	Emb
ENSMUSG00000021025.1	9.19e-20	-0.359457	0.937	0.944	1.86e-15	5	ENSMUSG00000021025	Nfkbia
ENSMUSG00000026131.2	1.12e-19	-0.328824	0.83	0.815	2.26e-15	5	ENSMUSG00000026131	Dst
ENSMUSG00000042745.3	1.13e-19	-0.514796	0.96	0.952	2.28e-15	5	ENSMUSG00000042745	Id1
ENSMUSG00000060802.4	1.14e-19	-0.442107	0.842	0.825	2.31e-15	5	ENSMUSG00000060802	B2m
ENSMUSG00000021701.1	2.22e-19	-0.289183	0.561	0.634	4.49e-15	5	ENSMUSG00000021701	Plk2
ENSMUSG00000031799.2	2.37e-19	-0.290947	0.931	0.906	4.79e-15	5	ENSMUSG00000031799	Tpm4
ENSMUSG00000075232.3	7.01e-19	-0.258152	0.936	0.932	1.42e-14	5	ENSMUSG00000075232	Amd1
ENSMUSG00000045394.4	1.46e-18	-0.361801	0.973	0.939	2.95e-14	5	ENSMUSG00000045394	Epcam
ENSMUSG00000028214.2	2.13e-18	-0.327698	0.386	0.492	4.31e-14	5	ENSMUSG00000028214	Gem
ENSMUSG00000004951.2	6.71e-18	-0.37133	1	1	1.36e-13	5	ENSMUSG00000004951	Hspb1
ENSMUSG00000026202	1.35e-17	-0.25735	0.38	0.473	2.73e-13	5	ENSMUSG00000026202	Tuba4a
ENSMUSG00000069117.1	2.1e-17	-0.566329	0.183	0.297	4.25e-13	5	ENSMUSG00000069117	Gm10260
ENSMUSG00000049866.2	5.53e-17	-0.308377	0.629	0.667	1.12e-12	5	ENSMUSG00000049866	Arl4c
ENSMUSG00000035199.3	1.7e-16	-0.278617	0.519	0.588	3.45e-12	5	ENSMUSG00000035199	Arl6ip5
ENSMUSG00000035828.4	1.78e-16	-0.303728	0.811	0.833	3.6e-12	5	ENSMUSG00000035828	Pim3
ENSMUSG00000051397.3	4.2e-16	-0.485145	0.528	0.566	8.5e-12	5	ENSMUSG00000051397	Tacstd2
ENSMUSG00000026822.2	1.18e-15	-0.381444	0.561	0.604	2.39e-11	5	ENSMUSG00000026822	Lcn2
ENSMUSG00000036894.3	1.2e-15	-0.386471	0.492	0.538	2.42e-11	5	ENSMUSG00000036894	Rap2b
ENSMUSG00000026879.1	7.66e-15	-0.356067	0.249	0.357	1.55e-10	5	ENSMUSG00000026879	Gsn
ENSMUSG00000045545.3	7.74e-15	-0.63364	0.971	0.955	1.57e-10	5	ENSMUSG00000045545	Krt14
ENSMUSG00000036390.1	4.45e-14	-0.312562	0.686	0.708	9e-10	5	ENSMUSG00000036390	Gadd45a
ENSMUSG00000055148.2	5.14e-14	-0.343536	0.334	0.434	1.04e-09	5	ENSMUSG00000055148	Klf2
ENSMUSG00000022346.3	5.85e-14	-0.276244	0.445	0.51	1.18e-09	5	ENSMUSG00000022346	Myc
ENSMUSG00000091956.3	1.32e-13	-0.389492	0.281	0.376	2.68e-09	5	ENSMUSG00000091956	C2cd4b
ENSMUSG00000050737.3	3.2e-13	-0.285662	0.51	0.545	6.49e-09	5	ENSMUSG00000050737	Ptges
ENSMUSG00000047139.3	3.77e-13	-0.298435	0.972	0.954	7.63e-09	5	ENSMUSG00000047139	Cd24a
ENSMUSG00000005483.3	4.84e-13	-0.557663	0.998	0.993	9.8e-09	5	ENSMUSG00000005483	Dnajb1
ENSMUSG00000050335.3	1.2e-11	-0.341749	0.237	0.319	2.43e-07	5	ENSMUSG00000050335	Lgals3
ENSMUSG00000003051.3	2.52e-11	-0.275966	0.254	0.335	5.11e-07	5	ENSMUSG00000003051	Elf3
ENSMUSG00000052684.3	5.35e-11	-0.328159	0.998	0.999	1.08e-06	5	ENSMUSG00000052684	Jun
ENSMUSG00000015312.3	6.74e-11	-0.466283	0.641	0.642	1.36e-06	5	ENSMUSG00000015312	Gadd45b
ENSMUSG00000041548.2	9.93e-11	-0.258323	0.652	0.667	2.01e-06	5	ENSMUSG00000041548	Hspb8
ENSMUSG00000026185.2	1.91e-10	0.329915	0.713	0.605	3.87e-06	5	ENSMUSG00000026185	Igfbp5
ENSMUSG00000018899.3	2.94e-10	-0.280395	0.174	0.255	5.95e-06	5	ENSMUSG00000018899	Irf1
ENSMUSG00000000628.1	1.2e-09	-0.279178	0.625	0.634	2.43e-05	5	ENSMUSG00000000628	Hk2
ENSMUSG00000021453.3	6.7e-09	-0.35963	0.617	0.649	0.000135529	5	ENSMUSG00000021453	Gadd45g
ENSMUSG00000008136.2	8.66e-09	-0.29472	0.681	0.673	0.000175334	5	ENSMUSG00000008136	Fhl2
ENSMUSG00000007872.3	2.79e-08	-0.287005	0.992	0.993	0.000565112	5	ENSMUSG00000007872	Id3
ENSMUSG00000091971.4	2.93e-08	-0.500909	0.987	0.978	0.000592177	5	ENSMUSG00000091971	Hspa1a
ENSMUSG00000036181.2	5.63e-08	-0.265911	0.585	0.61	0.00113943	5	ENSMUSG00000036181	Hist1h1c
ENSMUSG00000026826.3	7.17e-08	-0.297264	0.869	0.853	0.00145208	5	ENSMUSG00000026826	Nr4a2
ENSMUSG00000037405.2	6.93e-07	-0.319825	0.505	0.522	0.0140229	5	ENSMUSG00000037405	Icam1
ENSMUSG00000011179.2	1.05e-06	-0.349617	0.946	0.923	0.0212204	5	ENSMUSG00000011179	Odc1
ENSMUSG00000028464.3	5.48e-06	-0.413319	0.215	0.266	0.110868	5	ENSMUSG00000028464	Tpm2
ENSMUSG00000026655.2	9.05e-06	-0.274257	0.389	0.428	0.183277	5	ENSMUSG00000026655	Fam107b
ENSMUSG00000021250.3	1.35e-05	-0.36353	1	0.995	0.272513	5	ENSMUSG00000021250	Fos
ENSMUSG00000035783.2	0.0031903	-0.565709	0.313	0.257	1	5	ENSMUSG00000035783	Acta2
ENSMUSG00000028699.4	0	1.56479	0.857	0.215	0	6	ENSMUSG00000028699	Tspan1
ENSMUSG00000029260	0	0.43324	0.352	0.013	0	6	ENSMUSG00000029260	Ugt2b34
ENSMUSG00000024215	0	0.375217	0.44	0.041	0	6	ENSMUSG00000024215	Spdef
ENSMUSG00000049422	3.61e-299	0.834524	0.776	0.187	7.3e-295	6	ENSMUSG00000049422	Chchd10
ENSMUSG00000005268	6.44e-299	0.532631	0.447	0.046	1.3e-294	6	ENSMUSG00000005268	Prlr
ENSMUSG00000026961	1.78e-290	0.467872	0.359	0.027	3.61e-286	6	ENSMUSG00000026961	Lrrc26
ENSMUSG00000034226	2.09e-275	0.65506	0.59	0.099	4.23e-271	6	ENSMUSG00000034226	Rhov
ENSMUSG00000020577	5.32e-250	0.622788	0.665	0.147	1.08e-245	6	ENSMUSG00000020577	Tspan13
ENSMUSG00000040412	1.68e-248	0.473689	0.388	0.041	3.41e-244	6	ENSMUSG00000040412	5330417C22Rik
ENSMUSG00000022754	3.23e-248	0.428301	0.41	0.047	6.55e-244	6	ENSMUSG00000022754	Tmem45a
ENSMUSG00000044986	9.99e-247	0.696247	0.748	0.197	2.02e-242	6	ENSMUSG00000044986	Tst
ENSMUSG00000070473.5	1.92e-233	0.977969	0.905	0.357	3.88e-229	6	ENSMUSG00000070473	Cldn3
ENSMUSG00000009580	1.09e-231	0.517259	0.41	0.052	2.2e-227	6	ENSMUSG00000009580	Odam
ENSMUSG00000020581	3.36e-229	1.28765	0.464	0.07	6.8e-225	6	ENSMUSG00000020581	Agr2
ENSMUSG00000002985.4	5.34e-228	-1.41561	0.93	0.99	1.08e-223	6	ENSMUSG00000002985	Apoe
ENSMUSG00000008682	2.8e-226	0.450894	1	1	5.67e-222	6	ENSMUSG00000008682	Rpl10
ENSMUSG00000026303	4.57e-226	0.329323	0.427	0.057	9.24e-222	6	ENSMUSG00000026303	Mlph
ENSMUSG00000022435	6.13e-225	1.30014	0.497	0.085	1.24e-220	6	ENSMUSG00000022435	Upk3a
ENSMUSG00000030905	1e-220	0.447626	0.255	0.017	2.03e-216	6	ENSMUSG00000030905	Crym
ENSMUSG00000027562	3.13e-218	0.872994	0.558	0.111	6.34e-214	6	ENSMUSG00000027562	Car2
ENSMUSG00000053897	1.51e-205	0.452328	0.5	0.089	3.05e-201	6	ENSMUSG00000053897	Slc39a8
ENSMUSG00000027820	4.59e-198	0.419157	0.393	0.056	9.29e-194	6	ENSMUSG00000027820	Mme
ENSMUSG00000052974	1.05e-192	0.498372	0.44	0.072	2.12e-188	6	ENSMUSG00000052974	Cyp2f2
ENSMUSG00000000184.2	1.71e-187	-1.18164	0.607	0.918	3.47e-183	6	ENSMUSG00000000184	Ccnd2
ENSMUSG00000041012	1.48e-186	0.356338	0.463	0.083	2.99e-182	6	ENSMUSG00000041012	Cmtm8
ENSMUSG00000093674.1	2.8e-182	0.407996	1	1	5.67e-178	6	ENSMUSG00000093674	Rpl41
ENSMUSG00000030917	1.84e-178	0.704766	0.77	0.285	3.72e-174	6	ENSMUSG00000030917	Tmem159
ENSMUSG00000074272.5	7.24e-170	0.69262	0.825	0.306	1.47e-165	6	ENSMUSG00000074272	Ceacam1
ENSMUSG00000022636	4.3e-166	0.683081	0.738	0.265	8.7e-162	6	ENSMUSG00000022636	Alcam
ENSMUSG00000089804	4.8e-164	0.588733	0.667	0.209	9.72e-160	6	ENSMUSG00000089804	Gm16136
ENSMUSG00000045545.4	4.88e-162	-1.487	0.891	0.961	9.88e-158	6	ENSMUSG00000045545	Krt14
ENSMUSG00000061666	1.27e-161	0.402546	0.469	0.098	2.57e-157	6	ENSMUSG00000061666	Gdpd1
ENSMUSG00000021749	1.87e-155	0.868114	0.298	0.041	3.79e-151	6	ENSMUSG00000021749	Oit1
ENSMUSG00000028392	9.03e-153	0.28956	0.461	0.094	1.83e-148	6	ENSMUSG00000028392	Bspry
ENSMUSG00000001604	1.14e-152	0.321282	0.454	0.094	2.31e-148	6	ENSMUSG00000001604	Tcea3
ENSMUSG00000048277	6.11e-151	0.501786	0.735	0.267	1.24e-146	6	ENSMUSG00000048277	Syngr2
ENSMUSG00000021676	1.45e-150	0.291939	0.446	0.091	2.94e-146	6	ENSMUSG00000021676	Iqgap2
ENSMUSG00000061718	8.64e-149	0.310682	0.303	0.043	1.75e-144	6	ENSMUSG00000061718	Ppp1r1b
ENSMUSG00000037736	1.31e-145	0.510114	0.753	0.286	2.66e-141	6	ENSMUSG00000037736	Limch1
ENSMUSG00000024516	6.53e-145	0.596052	0.776	0.327	1.32e-140	6	ENSMUSG00000024516	Sec11c
ENSMUSG00000021477.3	4.09e-143	-0.879218	0.679	0.909	8.28e-139	6	ENSMUSG00000021477	Ctsl
ENSMUSG00000030934	1.81e-139	-0.776363	0.747	0.922	3.66e-135	6	ENSMUSG00000030934	Oat
ENSMUSG00000056501.2	1.99e-137	-0.907208	0.905	0.974	4.02e-133	6	ENSMUSG00000056501	Cebpb
ENSMUSG00000025993	1.15e-135	0.301579	0.393	0.078	2.32e-131	6	ENSMUSG00000025993	Slc40a1
ENSMUSG00000028195.4	7.2e-134	-1.04173	0.974	0.993	1.46e-129	6	ENSMUSG00000028195	Cyr61
ENSMUSG00000017778	2.17e-133	0.440962	0.998	0.981	4.39e-129	6	ENSMUSG00000017778	Cox7c
ENSMUSG00000047844	1.09e-132	0.523311	0.656	0.227	2.2e-128	6	ENSMUSG00000047844	Bex4
ENSMUSG00000050071	2.42e-131	0.565918	0.721	0.281	4.91e-127	6	ENSMUSG00000050071	Bex1
ENSMUSG00000059534.1	8.35e-131	0.667882	0.973	0.849	1.69e-126	6	ENSMUSG00000059534	Uqcr10
ENSMUSG00000041959.3	2.9e-130	-0.797943	0.845	0.957	5.86e-126	6	ENSMUSG00000041959	S100a10
ENSMUSG00000003429	4.96e-128	0.252149	1	1	1e-123	6	ENSMUSG00000003429	Rps11
ENSMUSG00000032366.3	8e-128	-0.765682	0.954	0.991	1.62e-123	6	ENSMUSG00000032366	Tpm1
ENSMUSG00000106874.2	1.04e-126	-1.12299	0.679	0.899	2.1e-122	6	ENSMUSG00000106874	Gm20186
ENSMUSG00000035885	2.41e-125	0.422305	1	0.989	4.87e-121	6	ENSMUSG00000035885	Cox8a
ENSMUSG00000001665	4.09e-124	0.431396	0.588	0.192	8.29e-120	6	ENSMUSG00000001665	Gstt3
ENSMUSG00000020911.5	1.08e-123	0.985402	0.823	0.454	2.19e-119	6	ENSMUSG00000020911	Krt19
ENSMUSG00000019929.3	2.22e-123	-0.981969	0.932	0.956	4.49e-119	6	ENSMUSG00000019929	Dcn
ENSMUSG00000060032.1	8.3e-122	0.644454	0.929	0.728	1.68e-117	6	ENSMUSG00000060032	H2afj
ENSMUSG00000028977	2.29e-121	0.46892	0.704	0.272	4.63e-117	6	ENSMUSG00000028977	Casz1
ENSMUSG00000024597	6.2e-121	0.745808	0.748	0.363	1.25e-116	6	ENSMUSG00000024597	Slc12a2
ENSMUSG00000026131.3	8.03e-121	-0.865082	0.536	0.835	1.63e-116	6	ENSMUSG00000026131	Dst
ENSMUSG00000053317.1	4e-120	0.610938	0.968	0.812	8.09e-116	6	ENSMUSG00000053317	Sec61b
ENSMUSG00000034127	4.93e-120	0.390933	0.437	0.104	9.98e-116	6	ENSMUSG00000034127	Tspan8
ENSMUSG00000002014	1.5e-119	0.562857	0.949	0.783	3.03e-115	6	ENSMUSG00000002014	Ssr4
ENSMUSG00000095115	1.61e-119	0.259497	0.355	0.072	3.26e-115	6	ENSMUSG00000095115	Itpripl2
ENSMUSG00000061527.3	4.18e-117	-0.881312	0.548	0.83	8.45e-113	6	ENSMUSG00000061527	Krt5
ENSMUSG00000025950	2.57e-112	0.300747	0.446	0.116	5.21e-108	6	ENSMUSG00000025950	Idh1
ENSMUSG00000028583	4.44e-112	-0.749814	0.556	0.829	8.98e-108	6	ENSMUSG00000028583	Pdpn
ENSMUSG00000086320.4	3.97e-111	-1.19826	0.519	0.8	8.04e-107	6	ENSMUSG00000086320	Gm12840
ENSMUSG00000008601	6.48e-111	0.473394	0.803	0.404	1.31e-106	6	ENSMUSG00000008601	Rab25
ENSMUSG00000003617.1	9.59e-111	-0.864931	0.257	0.667	1.94e-106	6	ENSMUSG00000003617	Cp
ENSMUSG00000041881	1.02e-110	0.464984	0.98	0.894	2.06e-106	6	ENSMUSG00000041881	Ndufa7
ENSMUSG00000024048.2	1.84e-110	-0.487705	0.993	0.996	3.73e-106	6	ENSMUSG00000024048	Myl12a
ENSMUSG00000011179.3	3.48e-110	-1.14709	0.861	0.929	7.04e-106	6	ENSMUSG00000011179	Odc1
ENSMUSG00000044533.1	5.51e-110	0.290173	1	1	1.11e-105	6	ENSMUSG00000044533	Rps2
ENSMUSG00000024997	1.57e-109	0.32994	0.597	0.2	3.17e-105	6	ENSMUSG00000024997	Prdx3
ENSMUSG00000023829	2.91e-108	0.28785	0.308	0.06	5.88e-104	6	ENSMUSG00000023829	Slc22a1
ENSMUSG00000030990	7.95e-107	0.585293	0.69	0.306	1.61e-102	6	ENSMUSG00000030990	Pgap2
ENSMUSG00000067288.1	1.08e-106	0.252396	1	1	2.19e-102	6	ENSMUSG00000067288	Rps28
ENSMUSG00000049751	2.33e-106	0.358777	1	0.991	4.72e-102	6	ENSMUSG00000049751	Rpl36al
ENSMUSG00000035557.4	3.96e-104	-1.06469	0.883	0.954	8.02e-100	6	ENSMUSG00000035557	Krt17
ENSMUSG00000026435	2.64e-103	0.255526	0.342	0.075	5.34e-99	6	ENSMUSG00000026435	Slc45a3
ENSMUSG00000018569.2	1.07e-102	0.523427	0.925	0.622	2.16e-98	6	ENSMUSG00000018569	Cldn7
ENSMUSG00000035896	1.26e-102	0.476669	0.26	0.045	2.54e-98	6	ENSMUSG00000035896	Rnase1
ENSMUSG00000062683.1	3.89e-102	0.420833	0.986	0.909	7.87e-98	6	ENSMUSG00000062683	Atp5g2
ENSMUSG00000029810.1	4.17e-102	-0.605384	0.942	0.978	8.45e-98	6	ENSMUSG00000029810	Tmem176b
ENSMUSG00000023886.5	1.7e-101	-0.785904	0.526	0.812	3.44e-97	6	ENSMUSG00000023886	Smoc2
ENSMUSG00000028378	2.55e-101	0.273623	0.463	0.131	5.17e-97	6	ENSMUSG00000028378	Ptgr1
ENSMUSG00000025503	3.6e-101	0.503817	0.861	0.557	7.29e-97	6	ENSMUSG00000025503	Taldo1
ENSMUSG00000003541.1	6.49e-98	-0.82332	0.93	0.971	1.31e-93	6	ENSMUSG00000003541	Ier3
ENSMUSG00000028936	1.02e-97	0.271382	1	1	2.07e-93	6	ENSMUSG00000028936	Rpl22
ENSMUSG00000030282	9.04e-97	0.351682	0.509	0.164	1.83e-92	6	ENSMUSG00000030282	Cmas
ENSMUSG00000021699	1.25e-96	0.333941	0.607	0.219	2.53e-92	6	ENSMUSG00000021699	Pde4d
ENSMUSG00000042622.2	3.19e-96	-0.767135	0.774	0.913	6.46e-92	6	ENSMUSG00000042622	Maff
ENSMUSG00000058056.4	4.96e-96	-0.854858	0.531	0.798	1e-91	6	ENSMUSG00000058056	Palld
ENSMUSG00000029632.1	2.28e-95	0.498489	0.942	0.756	4.62e-91	6	ENSMUSG00000029632	Ndufa4
ENSMUSG00000022892.1	3.62e-95	-0.564717	0.704	0.865	7.33e-91	6	ENSMUSG00000022892	App
ENSMUSG00000001627.3	5.06e-95	-0.788145	0.929	0.966	1.02e-90	6	ENSMUSG00000001627	Ifrd1
ENSMUSG00000023367.2	5.48e-95	-0.678131	0.821	0.912	1.11e-90	6	ENSMUSG00000023367	Tmem176a
ENSMUSG00000028479	2.88e-94	0.345556	0.427	0.123	5.82e-90	6	ENSMUSG00000028479	Gne
ENSMUSG00000032515.2	1.99e-92	-0.596637	0.75	0.889	4.02e-88	6	ENSMUSG00000032515	Csrnp1
ENSMUSG00000030790.1	2.49e-92	-0.949727	0.604	0.821	5.03e-88	6	ENSMUSG00000030790	Adm
ENSMUSG00000002308	4.37e-90	0.314815	0.524	0.184	8.85e-86	6	ENSMUSG00000002308	Cd320
ENSMUSG00000043445	2.21e-89	0.331157	0.544	0.194	4.48e-85	6	ENSMUSG00000043445	Pgp
ENSMUSG00000025981.2	2.62e-88	-0.638496	0.803	0.917	5.31e-84	6	ENSMUSG00000025981	Coq10b
ENSMUSG00000031502.1	3.29e-88	-0.636822	0.497	0.744	6.67e-84	6	ENSMUSG00000031502	Col4a1
ENSMUSG00000023263	4.56e-88	1.27153	0.286	0.064	9.23e-84	6	ENSMUSG00000023263	9530002B09Rik
ENSMUSG00000041559	9.31e-88	-0.621937	0.238	0.61	1.88e-83	6	ENSMUSG00000041559	Fmod
ENSMUSG00000018593.1	1.48e-87	-1.08769	0.473	0.72	3e-83	6	ENSMUSG00000018593	Sparc
ENSMUSG00000026895	2.45e-87	0.44354	0.83	0.498	4.96e-83	6	ENSMUSG00000026895	Ndufa8
ENSMUSG00000017188	4.45e-87	0.326707	0.656	0.272	9.02e-83	6	ENSMUSG00000017188	Coa3
ENSMUSG00000003032.3	1.04e-86	-0.872185	0.913	0.968	2.1e-82	6	ENSMUSG00000003032	Klf4
ENSMUSG00000031503	1.74e-86	-0.573541	0.425	0.714	3.51e-82	6	ENSMUSG00000031503	Col4a2
ENSMUSG00000074227	1.79e-86	0.551469	0.963	0.888	3.63e-82	6	ENSMUSG00000074227	Spint2
ENSMUSG00000020163	8.23e-85	0.433509	0.952	0.821	1.67e-80	6	ENSMUSG00000020163	Uqcr11
ENSMUSG00000057963	9.32e-85	0.301804	0.621	0.244	1.89e-80	6	ENSMUSG00000057963	Itpk1
ENSMUSG00000053931.1	1.02e-84	-0.626517	0.471	0.73	2.07e-80	6	ENSMUSG00000053931	Cnn3
ENSMUSG00000052837.3	8.7e-84	-0.720935	0.991	0.998	1.76e-79	6	ENSMUSG00000052837	Junb
ENSMUSG00000030647	2.18e-83	0.419609	0.91	0.634	4.42e-79	6	ENSMUSG00000030647	Ndufc2
ENSMUSG00000025856.3	3.15e-83	-0.685639	0.345	0.667	6.37e-79	6	ENSMUSG00000025856	Pdgfa
ENSMUSG00000029851	4.55e-83	0.346928	0.338	0.088	9.2e-79	6	ENSMUSG00000029851	Tcaf2
ENSMUSG00000092341.1	6.65e-83	-0.369928	1	1	1.35e-78	6	ENSMUSG00000092341	Malat1
ENSMUSG00000049604.2	1.23e-82	0.519922	0.801	0.461	2.49e-78	6	ENSMUSG00000049604	Hoxb13
ENSMUSG00000016252	2.59e-81	0.357049	0.988	0.956	5.25e-77	6	ENSMUSG00000016252	Atp5e
ENSMUSG00000000320	4.13e-81	0.251055	0.413	0.123	8.36e-77	6	ENSMUSG00000000320	Alox12
ENSMUSG00000025781	5.93e-81	0.396109	0.971	0.836	1.2e-76	6	ENSMUSG00000025781	Atp5c1
ENSMUSG00000041697	8.22e-81	0.381935	0.968	0.823	1.66e-76	6	ENSMUSG00000041697	Cox6a1
ENSMUSG00000002980	1.68e-80	-0.550282	0.483	0.727	3.4e-76	6	ENSMUSG00000002980	Bcam
ENSMUSG00000031231	9.06e-80	0.380844	0.976	0.857	1.83e-75	6	ENSMUSG00000031231	Cox7b
ENSMUSG00000036751	1.1e-79	0.371645	0.976	0.919	2.24e-75	6	ENSMUSG00000036751	Cox6b1
ENSMUSG00000035530.2	1.19e-79	-0.354345	1	1	2.41e-75	6	ENSMUSG00000035530	Eif1
ENSMUSG00000036781	1.59e-79	0.354954	0.995	0.944	3.21e-75	6	ENSMUSG00000036781	Rps27l
ENSMUSG00000047281.4	2.02e-79	-0.83997	0.976	0.984	4.08e-75	6	ENSMUSG00000047281	Sfn
ENSMUSG00000012350.3	2.91e-79	0.491356	0.801	0.468	5.9e-75	6	ENSMUSG00000012350	Ehf
ENSMUSG00000028798	7.42e-79	0.360843	0.964	0.83	1.5e-74	6	ENSMUSG00000028798	Eif3i
ENSMUSG00000006057.1	1.42e-78	0.4654	0.922	0.781	2.87e-74	6	ENSMUSG00000006057	Atp5g1
ENSMUSG00000033938	1.57e-78	0.315919	0.694	0.318	3.18e-74	6	ENSMUSG00000033938	Ndufb7
ENSMUSG00000031807	8.75e-78	0.402134	0.915	0.711	1.77e-73	6	ENSMUSG00000031807	Pgls
ENSMUSG00000031613	1.79e-77	0.264772	0.366	0.106	3.63e-73	6	ENSMUSG00000031613	Hpgd
ENSMUSG00000040618	3.47e-77	0.260748	0.551	0.208	7.03e-73	6	ENSMUSG00000040618	Pck2
ENSMUSG00000060002	3.4e-76	0.310268	0.631	0.272	6.88e-72	6	ENSMUSG00000060002	Chpt1
ENSMUSG00000037822	9.56e-76	0.408066	0.816	0.497	1.93e-71	6	ENSMUSG00000037822	Smim14
ENSMUSG00000048200.1	4.6e-75	0.339478	0.656	0.296	9.3e-71	6	ENSMUSG00000048200	Cracr2b
ENSMUSG00000028967.4	6.89e-75	-0.660357	0.864	0.925	1.4e-70	6	ENSMUSG00000028967	Errfi1
ENSMUSG00000060143	7.43e-75	0.353802	0.968	0.883	1.5e-70	6	ENSMUSG00000060143	Gm10076
ENSMUSG00000022210	7.64e-75	0.314022	0.626	0.271	1.55e-70	6	ENSMUSG00000022210	Dhrs4
ENSMUSG00000002580	2.38e-74	0.365063	0.747	0.398	4.82e-70	6	ENSMUSG00000002580	Mien1
ENSMUSG00000004665.2	2.39e-74	-0.648791	0.435	0.703	4.84e-70	6	ENSMUSG00000004665	Cnn2
ENSMUSG00000042073	2.15e-72	0.271417	0.481	0.177	4.36e-68	6	ENSMUSG00000042073	Abhd14b
ENSMUSG00000021290	2.53e-72	0.365969	0.968	0.841	5.12e-68	6	ENSMUSG00000021290	2010107E04Rik
ENSMUSG00000027506	2.52e-71	0.40436	0.861	0.567	5.1e-67	6	ENSMUSG00000027506	Tpd52
ENSMUSG00000061518	9.77e-71	0.354892	0.981	0.899	1.98e-66	6	ENSMUSG00000061518	Cox5b
ENSMUSG00000062825.1	4.69e-70	-0.370022	1	1	9.49e-66	6	ENSMUSG00000062825	Actg1
ENSMUSG00000039450	5.23e-70	0.380243	0.672	0.325	1.06e-65	6	ENSMUSG00000039450	Dcxr
ENSMUSG00000024014.5	9.42e-70	-0.888749	0.413	0.666	1.91e-65	6	ENSMUSG00000024014	Pim1
ENSMUSG00000026421.1	9.48e-70	-0.485546	0.966	0.992	1.92e-65	6	ENSMUSG00000026421	Csrp1
ENSMUSG00000036199	8.38e-69	0.395905	0.93	0.768	1.7e-64	6	ENSMUSG00000036199	Ndufa13
ENSMUSG00000026639	1.6e-68	-0.499706	0.241	0.561	3.23e-64	6	ENSMUSG00000026639	Lamb3
ENSMUSG00000014769	2.82e-68	0.309214	0.98	0.909	5.7e-64	6	ENSMUSG00000014769	Psmb1
ENSMUSG00000030431	2.94e-68	0.25638	0.58	0.243	5.96e-64	6	ENSMUSG00000030431	Tmem238
ENSMUSG00000021367.3	4.76e-68	0.543519	0.617	0.3	9.63e-64	6	ENSMUSG00000021367	Edn1
ENSMUSG00000078974.1	2.91e-67	0.360858	0.99	0.934	5.89e-63	6	ENSMUSG00000078974	Sec61g
ENSMUSG00000044786.4	4.23e-67	-0.644673	0.922	0.955	8.56e-63	6	ENSMUSG00000044786	Zfp36
ENSMUSG00000038372	1.07e-66	0.314487	0.466	0.176	2.16e-62	6	ENSMUSG00000038372	Gmds
ENSMUSG00000052738	1.24e-66	0.34868	0.735	0.411	2.51e-62	6	ENSMUSG00000052738	Suclg1
ENSMUSG00000031924	1.78e-66	0.255927	0.622	0.273	3.61e-62	6	ENSMUSG00000031924	Cyb5b
ENSMUSG00000062619	2.84e-66	0.267341	0.544	0.226	5.74e-62	6	ENSMUSG00000062619	2310039H08Rik
ENSMUSG00000040181	9.6e-66	0.250666	0.327	0.098	1.94e-61	6	ENSMUSG00000040181	Fmo1
ENSMUSG00000020219	1.97e-65	0.3742	0.833	0.547	4e-61	6	ENSMUSG00000020219	Timm13
ENSMUSG00000001964.3	2.66e-65	-0.655396	0.83	0.893	5.38e-61	6	ENSMUSG00000001964	Emd
ENSMUSG00000028691.1	3.29e-65	0.323761	0.99	0.946	6.66e-61	6	ENSMUSG00000028691	Prdx1
ENSMUSG00000027829.1	4.36e-65	-0.474929	0.964	0.978	8.83e-61	6	ENSMUSG00000027829	Ccnl1
ENSMUSG00000029616	8.07e-65	0.357362	0.878	0.621	1.63e-60	6	ENSMUSG00000029616	Erp29
ENSMUSG00000046727.4	1.11e-64	0.356406	0.747	0.398	2.24e-60	6	ENSMUSG00000046727	Cystm1
ENSMUSG00000034566	2.14e-64	0.31674	0.973	0.932	4.34e-60	6	ENSMUSG00000034566	Atp5h
ENSMUSG00000070436.4	2.36e-64	-0.556736	0.66	0.821	4.78e-60	6	ENSMUSG00000070436	Serpinh1
ENSMUSG00000071654	2.33e-63	0.299	0.707	0.363	4.71e-59	6	ENSMUSG00000071654	Uqcc3
ENSMUSG00000050335.4	3.98e-63	0.37959	0.611	0.292	8.06e-59	6	ENSMUSG00000050335	Lgals3
ENSMUSG00000019960.2	4.01e-63	-0.610704	0.687	0.815	8.11e-59	6	ENSMUSG00000019960	Dusp6
ENSMUSG00000020719	6.01e-63	-0.312303	1	1	1.22e-58	6	ENSMUSG00000020719	Ddx5
ENSMUSG00000022354	6.83e-63	0.353195	0.906	0.73	1.38e-58	6	ENSMUSG00000022354	Ndufb9
ENSMUSG00000022061.1	8.5e-63	0.259091	0.4	0.139	1.72e-58	6	ENSMUSG00000022061	Nkx3-1
ENSMUSG00000039168	1.57e-62	0.367814	0.721	0.405	3.18e-58	6	ENSMUSG00000039168	Dap
ENSMUSG00000050965	7.34e-62	0.30374	0.529	0.226	1.49e-57	6	ENSMUSG00000050965	Prkca
ENSMUSG00000024486.3	1.01e-61	-0.837025	0.859	0.926	2.05e-57	6	ENSMUSG00000024486	Hbegf
ENSMUSG00000024038	1.3e-61	0.335957	0.759	0.449	2.62e-57	6	ENSMUSG00000024038	Ndufv3
ENSMUSG00000024912.4	1.78e-61	-0.652084	0.446	0.678	3.61e-57	6	ENSMUSG00000024912	Fosl1
ENSMUSG00000025982	2.68e-61	-0.363905	0.973	0.975	5.43e-57	6	ENSMUSG00000025982	Sf3b1
ENSMUSG00000038880	8.11e-61	0.262428	0.643	0.303	1.64e-56	6	ENSMUSG00000038880	Mrps34
ENSMUSG00000006315	8.61e-61	0.31455	0.68	0.354	1.74e-56	6	ENSMUSG00000006315	Tmem147
ENSMUSG00000018770	1.19e-60	0.362343	0.9	0.725	2.41e-56	6	ENSMUSG00000018770	Atp5g3
ENSMUSG00000024975.2	2.49e-60	0.447193	0.91	0.723	5.04e-56	6	ENSMUSG00000024975	Pdcd4
ENSMUSG00000017009.3	4.2e-60	-0.734706	0.886	0.916	8.5e-56	6	ENSMUSG00000017009	Sdc4
ENSMUSG00000038690	4.68e-60	0.321357	0.971	0.894	9.48e-56	6	ENSMUSG00000038690	Atp5j2
ENSMUSG00000031996.2	6.56e-60	-0.467874	0.828	0.899	1.33e-55	6	ENSMUSG00000031996	Aplp2
ENSMUSG00000001089.2	4.77e-59	-0.470726	0.69	0.806	9.65e-55	6	ENSMUSG00000001089	Luzp1
ENSMUSG00000022570	4.97e-59	0.305058	0.597	0.287	1.01e-54	6	ENSMUSG00000022570	Tsta3
ENSMUSG00000051483	6.22e-59	0.323985	0.658	0.337	1.26e-54	6	ENSMUSG00000051483	Cbr1
ENSMUSG00000001435	7.97e-59	-0.483166	0.301	0.577	1.61e-54	6	ENSMUSG00000001435	Col18a1
ENSMUSG00000022956	8.38e-59	0.344198	0.94	0.777	1.7e-54	6	ENSMUSG00000022956	Atp5o
ENSMUSG00000029580.1	1.03e-58	-0.378418	1	1	2.09e-54	6	ENSMUSG00000029580	Actb
ENSMUSG00000096215	5.66e-58	0.308994	0.639	0.319	1.15e-53	6	ENSMUSG00000096215	Smim22
ENSMUSG00000056612	1.2e-57	0.344013	0.825	0.562	2.43e-53	6	ENSMUSG00000056612	Ppp1r14b
ENSMUSG00000026223	2.06e-57	-0.406673	0.702	0.812	4.17e-53	6	ENSMUSG00000026223	Itm2c
ENSMUSG00000074884	2.55e-57	0.319824	0.986	0.954	5.16e-53	6	ENSMUSG00000074884	Serf2
ENSMUSG00000049866.3	3.97e-57	-0.581088	0.434	0.679	8.04e-53	6	ENSMUSG00000049866	Arl4c
ENSMUSG00000023905.4	7.26e-57	-0.67868	0.832	0.912	1.47e-52	6	ENSMUSG00000023905	Tnfrsf12a
ENSMUSG00000017754	1.09e-56	-0.457292	0.264	0.536	2.2e-52	6	ENSMUSG00000017754	Pltp
ENSMUSG00000032548.1	3.06e-56	-0.526973	0.4	0.626	6.2e-52	6	ENSMUSG00000032548	Slco2a1
ENSMUSG00000030342.4	4.94e-56	-0.475075	0.964	0.982	1e-51	6	ENSMUSG00000030342	Cd9
ENSMUSG00000060860.2	4.95e-56	-0.406635	0.908	0.95	1e-51	6	ENSMUSG00000060860	Ube2s
ENSMUSG00000028692	9.23e-56	0.312859	0.964	0.833	1.87e-51	6	ENSMUSG00000028692	Akr1a1
ENSMUSG00000038462	9.69e-56	0.326581	0.912	0.736	1.96e-51	6	ENSMUSG00000038462	Uqcrfs1
ENSMUSG00000025809.2	2.05e-55	-0.414567	0.776	0.85	4.16e-51	6	ENSMUSG00000025809	Itgb1
ENSMUSG00000050856	6.57e-55	0.360273	0.903	0.734	1.33e-50	6	ENSMUSG00000050856	Atp5k
ENSMUSG00000017390	7.94e-55	0.41701	0.602	0.311	1.61e-50	6	ENSMUSG00000017390	Aldoc
ENSMUSG00000028776.2	1.9e-54	-0.544	0.587	0.736	3.84e-50	6	ENSMUSG00000028776	Tinagl1
ENSMUSG00000032959	3.27e-54	0.307724	0.976	0.913	6.62e-50	6	ENSMUSG00000032959	Pebp1
ENSMUSG00000031799.3	3.71e-54	-0.492577	0.852	0.912	7.51e-50	6	ENSMUSG00000031799	Tpm4
ENSMUSG00000015094	7.95e-54	0.282902	0.624	0.315	1.61e-49	6	ENSMUSG00000015094	Npdc1
ENSMUSG00000024360.4	9.37e-54	-0.448628	0.789	0.858	1.9e-49	6	ENSMUSG00000024360	Etf1
ENSMUSG00000054342.1	1.42e-53	0.253967	0.483	0.202	2.88e-49	6	ENSMUSG00000054342	Kcnn4
ENSMUSG00000014077	4.26e-53	0.332758	0.696	0.396	8.63e-49	6	ENSMUSG00000014077	Chp1
ENSMUSG00000029994	6.05e-53	0.323043	0.748	0.451	1.22e-48	6	ENSMUSG00000029994	Anxa4
ENSMUSG00000025492.1	1.15e-52	-0.310092	0.988	1	2.33e-48	6	ENSMUSG00000025492	Ifitm3
ENSMUSG00000028063.3	7.21e-52	-0.559486	0.932	0.943	1.46e-47	6	ENSMUSG00000028063	Lmna
ENSMUSG00000028645.4	9.15e-52	-0.701726	0.56	0.717	1.85e-47	6	ENSMUSG00000028645	Slc2a1
ENSMUSG00000015839.3	1.5e-51	-0.510055	0.658	0.779	3.04e-47	6	ENSMUSG00000015839	Nfe2l2
ENSMUSG00000042306.1	1.66e-51	0.279027	0.604	0.294	3.37e-47	6	ENSMUSG00000042306	S100a14
ENSMUSG00000027673	1.67e-51	0.280156	0.947	0.816	3.38e-47	6	ENSMUSG00000027673	Ndufb5
ENSMUSG00000000078.2	2.06e-51	-0.435073	0.988	0.997	4.18e-47	6	ENSMUSG00000000078	Klf6
ENSMUSG00000024921	5.84e-51	-0.41167	0.653	0.777	1.18e-46	6	ENSMUSG00000024921	Smarca2
ENSMUSG00000025151.2	7.32e-51	-0.548206	0.784	0.839	1.48e-46	6	ENSMUSG00000025151	Maged1
ENSMUSG00000022961	8.45e-51	-0.283388	0.983	0.99	1.71e-46	6	ENSMUSG00000022961	Son
ENSMUSG00000038894.1	9.67e-51	-0.499074	0.485	0.674	1.96e-46	6	ENSMUSG00000038894	Irs2
ENSMUSG00000037405.3	1.32e-50	-0.671388	0.286	0.536	2.68e-46	6	ENSMUSG00000037405	Icam1
ENSMUSG00000028719	2.06e-50	0.25769	0.634	0.327	4.16e-46	6	ENSMUSG00000028719	Cmpk1
ENSMUSG00000026064.2	4.33e-50	-0.430324	0.913	0.956	8.76e-46	6	ENSMUSG00000026064	Ptp4a1
ENSMUSG00000001056	5.05e-50	0.297305	0.825	0.55	1.02e-45	6	ENSMUSG00000001056	Nhp2
ENSMUSG00000032330	1.6e-49	0.268587	0.978	0.926	3.23e-45	6	ENSMUSG00000032330	Cox7a2
ENSMUSG00000025393	1.96e-49	0.26817	0.993	0.981	3.97e-45	6	ENSMUSG00000025393	Atp5b
ENSMUSG00000031388	2.49e-49	0.254844	0.706	0.38	5.05e-45	6	ENSMUSG00000031388	Naa10
ENSMUSG00000039067	3.17e-49	0.312158	0.844	0.6	6.41e-45	6	ENSMUSG00000039067	Psmd7
ENSMUSG00000057092.2	1.22e-48	0.345703	0.991	0.98	2.46e-44	6	ENSMUSG00000057092	Fxyd3
ENSMUSG00000021967	1.55e-48	0.259069	0.704	0.392	3.14e-44	6	ENSMUSG00000021967	Mrpl57
ENSMUSG00000046402	2.37e-48	-0.385784	0.813	0.908	4.8e-44	6	ENSMUSG00000046402	Rbp1
ENSMUSG00000037820.2	2.39e-48	-0.526964	0.473	0.64	4.84e-44	6	ENSMUSG00000037820	Tgm2
ENSMUSG00000019851.1	2.45e-48	-0.339979	0.923	0.963	4.95e-44	6	ENSMUSG00000019851	Perp
ENSMUSG00000030717	6.08e-48	0.904973	0.274	0.09	1.23e-43	6	ENSMUSG00000030717	Nupr1
ENSMUSG00000030688	7.99e-48	0.272873	0.607	0.321	1.62e-43	6	ENSMUSG00000030688	Stard10
ENSMUSG00000045394.5	1.15e-47	0.289532	0.997	0.938	2.33e-43	6	ENSMUSG00000045394	Epcam
ENSMUSG00000001918	3e-47	0.253681	0.628	0.326	6.08e-43	6	ENSMUSG00000001918	Slc1a5
ENSMUSG00000000088	4.22e-47	0.305441	0.922	0.776	8.54e-43	6	ENSMUSG00000000088	Cox5a
ENSMUSG00000017144.1	7.7e-47	-0.484768	0.393	0.611	1.56e-42	6	ENSMUSG00000017144	Rnd3
ENSMUSG00000028128.4	9.45e-47	-0.924298	0.471	0.65	1.91e-42	6	ENSMUSG00000028128	F3
ENSMUSG00000031505	2.41e-46	0.256846	0.67	0.371	4.87e-42	6	ENSMUSG00000031505	Carkd
ENSMUSG00000022890	4.44e-46	0.27798	0.946	0.862	9e-42	6	ENSMUSG00000022890	Atp5j
ENSMUSG00000019943.1	6.28e-46	-0.401069	0.721	0.805	1.27e-41	6	ENSMUSG00000019943	Atp2b1
ENSMUSG00000023043.3	1e-45	0.283353	1	0.987	2.03e-41	6	ENSMUSG00000023043	Krt18
ENSMUSG00000049760	1.01e-45	0.308264	0.896	0.76	2.05e-41	6	ENSMUSG00000049760	2410015M20Rik
ENSMUSG00000023939	1.02e-45	0.251232	0.73	0.42	2.07e-41	6	ENSMUSG00000023939	Mrpl14
ENSMUSG00000032666.1	1.24e-45	-0.401112	0.33	0.574	2.52e-41	6	ENSMUSG00000032666	1700025G04Rik
ENSMUSG00000020547.1	1.25e-45	0.30348	0.764	0.481	2.54e-41	6	ENSMUSG00000020547	Bzw2
ENSMUSG00000001473.3	1.31e-45	-0.610442	0.451	0.643	2.66e-41	6	ENSMUSG00000001473	Tubb6
ENSMUSG00000027602.1	1.52e-45	-0.290709	0.988	0.994	3.07e-41	6	ENSMUSG00000027602	Map1lc3a
ENSMUSG00000072949.2	1.56e-45	0.281865	0.793	0.509	3.16e-41	6	ENSMUSG00000072949	Acot1
ENSMUSG00000016427	1.58e-45	0.383826	0.815	0.606	3.21e-41	6	ENSMUSG00000016427	Ndufa1
ENSMUSG00000020022	1.7e-45	0.294603	0.859	0.621	3.45e-41	6	ENSMUSG00000020022	Ndufa12
ENSMUSG00000058443	1.94e-45	0.282758	0.845	0.603	3.93e-41	6	ENSMUSG00000058443	Rpl10-ps3
ENSMUSG00000020321	2.59e-45	0.290317	0.837	0.612	5.25e-41	6	ENSMUSG00000020321	Mdh1
ENSMUSG00000004264	2.71e-45	0.275369	0.905	0.73	5.49e-41	6	ENSMUSG00000004264	Phb2
ENSMUSG00000037664.2	5.92e-45	-0.540399	0.333	0.564	1.2e-40	6	ENSMUSG00000037664	Cdkn1c
ENSMUSG00000020089.1	6.1e-45	0.326947	0.65	0.369	1.24e-40	6	ENSMUSG00000020089	Ppa1
ENSMUSG00000023010	6.76e-45	0.298309	0.961	0.88	1.37e-40	6	ENSMUSG00000023010	Tmbim6
ENSMUSG00000070544.2	7.33e-45	-0.358255	0.956	0.961	1.48e-40	6	ENSMUSG00000070544	Top1
ENSMUSG00000031059	1.09e-44	0.267191	0.939	0.82	2.21e-40	6	ENSMUSG00000031059	Ndufb11
ENSMUSG00000025935	1.93e-44	0.272641	0.587	0.307	3.91e-40	6	ENSMUSG00000025935	Tram1
ENSMUSG00000029649	2.51e-44	0.26548	0.913	0.743	5.07e-40	6	ENSMUSG00000029649	Pomp
ENSMUSG00000021508.2	3.99e-44	-0.495301	0.153	0.414	8.07e-40	6	ENSMUSG00000021508	Cxcl14
ENSMUSG00000030103.2	4.6e-44	-0.514487	0.378	0.579	9.31e-40	6	ENSMUSG00000030103	Bhlhe40
ENSMUSG00000026473.1	4.61e-44	0.351498	0.871	0.672	9.32e-40	6	ENSMUSG00000026473	Glul
ENSMUSG00000025130	4.74e-44	0.301442	0.838	0.596	9.59e-40	6	ENSMUSG00000025130	P4hb
ENSMUSG00000026923	4.95e-44	0.347435	0.696	0.432	1e-39	6	ENSMUSG00000026923	Notch1
ENSMUSG00000036880	5.81e-44	0.280364	0.736	0.45	1.18e-39	6	ENSMUSG00000036880	Acaa2
ENSMUSG00000028964	9.54e-44	0.270435	0.922	0.778	1.93e-39	6	ENSMUSG00000028964	Park7
ENSMUSG00000034765	9.75e-44	-0.545426	0.58	0.701	1.97e-39	6	ENSMUSG00000034765	Dusp5
ENSMUSG00000079523.4	9.83e-44	-0.433071	0.922	0.95	1.99e-39	6	ENSMUSG00000079523	Tmsb10
ENSMUSG00000030869	9.93e-44	0.276591	0.827	0.576	2.01e-39	6	ENSMUSG00000030869	Ndufab1
ENSMUSG00000028341.3	1.16e-43	-0.492063	0.658	0.766	2.35e-39	6	ENSMUSG00000028341	Nr4a3
ENSMUSG00000084786	2.23e-43	0.272013	0.952	0.844	4.51e-39	6	ENSMUSG00000084786	Ubl5
ENSMUSG00000024042	2.72e-43	-0.377221	0.765	0.85	5.5e-39	6	ENSMUSG00000024042	Sik1
ENSMUSG00000025381.1	2.75e-43	0.284948	0.808	0.524	5.56e-39	6	ENSMUSG00000025381	Cnpy2
ENSMUSG00000035227	2.8e-43	0.310479	0.835	0.63	5.68e-39	6	ENSMUSG00000035227	Spcs2
ENSMUSG00000021606	3.42e-43	0.310448	0.82	0.617	6.92e-39	6	ENSMUSG00000021606	Ndufs6
ENSMUSG00000020477	5.92e-43	0.260201	0.803	0.523	1.2e-38	6	ENSMUSG00000020477	Mrps24
ENSMUSG00000010067.1	7.12e-43	-0.403236	0.743	0.818	1.44e-38	6	ENSMUSG00000010067	Rassf1
ENSMUSG00000022587	4.45e-42	0.311494	0.993	0.971	9.01e-38	6	ENSMUSG00000022587	Ly6e
ENSMUSG00000033020.1	6.3e-42	0.275954	0.803	0.569	1.28e-37	6	ENSMUSG00000033020	Polr2f
ENSMUSG00000028367	6.41e-42	0.28565	0.971	0.908	1.3e-37	6	ENSMUSG00000028367	Txn1
ENSMUSG00000028191.1	7.74e-42	-0.369343	0.835	0.884	1.57e-37	6	ENSMUSG00000028191	Bcl10
ENSMUSG00000022551	1.44e-41	0.261038	0.813	0.553	2.92e-37	6	ENSMUSG00000022551	Cyc1
ENSMUSG00000026822.3	1.52e-41	-0.610967	0.446	0.611	3.08e-37	6	ENSMUSG00000026822	Lcn2
ENSMUSG00000053522.3	1.59e-41	-0.461145	0.881	0.923	3.21e-37	6	ENSMUSG00000053522	Lgals7
ENSMUSG00000052397.2	1.78e-41	0.417656	0.944	0.846	3.6e-37	6	ENSMUSG00000052397	Ezr
ENSMUSG00000006304.2	2.08e-41	-0.348007	0.903	0.922	4.22e-37	6	ENSMUSG00000006304	Arpc2
ENSMUSG00000033060.1	3.47e-41	0.308859	0.587	0.313	7.03e-37	6	ENSMUSG00000033060	Lmo7
ENSMUSG00000020153	3.93e-41	0.251702	0.759	0.479	7.95e-37	6	ENSMUSG00000020153	Ndufs7
ENSMUSG00000034932	4.2e-41	0.273282	0.762	0.494	8.51e-37	6	ENSMUSG00000034932	Mrpl54
ENSMUSG00000030849	1.1e-40	-0.355222	0.582	0.695	2.22e-36	6	ENSMUSG00000030849	Fgfr2
ENSMUSG00000047139.4	1.52e-40	0.285681	0.995	0.953	3.08e-36	6	ENSMUSG00000047139	Cd24a
ENSMUSG00000029673.2	2.1e-40	-0.423351	0.393	0.588	4.25e-36	6	ENSMUSG00000029673	Auts2
ENSMUSG00000027479.2	2.12e-40	-0.347323	0.796	0.868	4.3e-36	6	ENSMUSG00000027479	Mapre1
ENSMUSG00000028334	4.06e-40	0.297192	0.543	0.283	8.22e-36	6	ENSMUSG00000028334	Nans
ENSMUSG00000047907.1	7.29e-40	-0.467438	0.517	0.657	1.48e-35	6	ENSMUSG00000047907	Tshz2
ENSMUSG00000023089	1.06e-39	0.263357	0.855	0.603	2.14e-35	6	ENSMUSG00000023089	Ndufa5
ENSMUSG00000028945.3	1.06e-39	-0.405675	0.876	0.902	2.15e-35	6	ENSMUSG00000028945	Rheb
ENSMUSG00000026826.4	2.43e-39	-0.766083	0.828	0.856	4.91e-35	6	ENSMUSG00000026826	Nr4a2
ENSMUSG00000042747	3.79e-39	0.273178	0.862	0.663	7.67e-35	6	ENSMUSG00000042747	Krtcap2
ENSMUSG00000027566	4.85e-39	0.275364	0.922	0.796	9.82e-35	6	ENSMUSG00000027566	Psma7
ENSMUSG00000026701	5.28e-39	0.346501	0.951	0.862	1.07e-34	6	ENSMUSG00000026701	Prdx6
ENSMUSG00000032216	8.26e-39	-0.252602	0.944	0.956	1.67e-34	6	ENSMUSG00000032216	Nedd4
ENSMUSG00000036372	9.1e-39	0.276753	0.857	0.671	1.84e-34	6	ENSMUSG00000036372	Tmem258
ENSMUSG00000050608	1.52e-38	0.265474	0.935	0.829	3.07e-34	6	ENSMUSG00000050608	Minos1
ENSMUSG00000028173.1	2.44e-38	-0.34855	0.641	0.744	4.93e-34	6	ENSMUSG00000028173	Wls
ENSMUSG00000055681	2.63e-38	0.274778	0.845	0.604	5.31e-34	6	ENSMUSG00000055681	Cope
ENSMUSG00000069744	4.51e-38	0.265552	0.838	0.638	9.12e-34	6	ENSMUSG00000069744	Psmb3
ENSMUSG00000021242	4.71e-38	0.276522	0.891	0.717	9.54e-34	6	ENSMUSG00000021242	Npc2
ENSMUSG00000022452	7.19e-38	0.266835	0.883	0.683	1.46e-33	6	ENSMUSG00000022452	Smdt1
ENSMUSG00000040152.3	8.95e-38	-0.5625	0.713	0.775	1.81e-33	6	ENSMUSG00000040152	Thbs1
ENSMUSG00000015575	1.33e-37	0.272831	0.823	0.596	2.7e-33	6	ENSMUSG00000015575	Atp6v0e
ENSMUSG00000023020	2.09e-37	0.272442	0.83	0.609	4.23e-33	6	ENSMUSG00000023020	Cox14
ENSMUSG00000027712.1	2.48e-37	-0.369817	0.592	0.691	5.03e-33	6	ENSMUSG00000027712	Anxa5
ENSMUSG00000052681.2	3.82e-37	-0.344657	0.748	0.8	7.73e-33	6	ENSMUSG00000052681	Rap1b
ENSMUSG00000035674	4.45e-37	0.272373	0.893	0.727	9.01e-33	6	ENSMUSG00000035674	Ndufa3
ENSMUSG00000029135.1	4.72e-37	-0.414683	0.684	0.775	9.55e-33	6	ENSMUSG00000029135	Fosl2
ENSMUSG00000008305	5.4e-37	0.258054	0.741	0.462	1.09e-32	6	ENSMUSG00000008305	Tle1
ENSMUSG00000018920.3	5.89e-37	-0.466203	0.456	0.61	1.19e-32	6	ENSMUSG00000018920	Cxcl16
ENSMUSG00000029713	6.26e-37	0.259503	0.944	0.869	1.27e-32	6	ENSMUSG00000029713	Gnb2
ENSMUSG00000022505	6.88e-37	0.285318	0.844	0.63	1.39e-32	6	ENSMUSG00000022505	Emp2
ENSMUSG00000025204	7.74e-37	0.259137	0.866	0.646	1.57e-32	6	ENSMUSG00000025204	Ndufb8
ENSMUSG00000031565	9.38e-37	-0.363669	0.335	0.528	1.9e-32	6	ENSMUSG00000031565	Fgfr1
ENSMUSG00000027447	9.56e-37	-0.333497	0.9	0.914	1.94e-32	6	ENSMUSG00000027447	Cst3
ENSMUSG00000028797.1	1.17e-36	0.255755	0.913	0.733	2.36e-32	6	ENSMUSG00000028797	Tmem234
ENSMUSG00000040289	1.55e-36	0.376723	0.376	0.167	3.13e-32	6	ENSMUSG00000040289	Hey1
ENSMUSG00000036432.2	1.9e-36	-0.400009	0.612	0.704	3.85e-32	6	ENSMUSG00000036432	Siah2
ENSMUSG00000028214.3	2.75e-36	-0.495456	0.291	0.495	5.57e-32	6	ENSMUSG00000028214	Gem
ENSMUSG00000038418.2	3.63e-36	-0.50131	0.969	0.98	7.36e-32	6	ENSMUSG00000038418	Egr1
ENSMUSG00000035851	6.65e-36	-0.327708	0.889	0.899	1.35e-31	6	ENSMUSG00000035851	Ythdc1
ENSMUSG00000061589.1	8.03e-36	-0.422791	0.442	0.595	1.63e-31	6	ENSMUSG00000061589	Dot1l
ENSMUSG00000000739	9.02e-36	-0.364525	0.143	0.373	1.83e-31	6	ENSMUSG00000000739	Sult5a1
ENSMUSG00000037152	1.35e-35	0.274056	0.837	0.624	2.73e-31	6	ENSMUSG00000037152	Ndufc1
ENSMUSG00000032719	1.46e-35	-0.364813	0.354	0.553	2.95e-31	6	ENSMUSG00000032719	Sbspon
ENSMUSG00000078578.1	2.06e-35	-0.264653	0.966	0.976	4.16e-31	6	ENSMUSG00000078578	Ube2d3
ENSMUSG00000017724.1	5.12e-35	-0.34351	0.145	0.373	1.04e-30	6	ENSMUSG00000017724	Etv4
ENSMUSG00000022858	5.52e-35	-0.268863	0.974	0.986	1.12e-30	6	ENSMUSG00000022858	Tra2b
ENSMUSG00000037601.2	6.25e-35	0.285456	0.857	0.681	1.27e-30	6	ENSMUSG00000037601	Nme1
ENSMUSG00000054146.3	8e-35	-0.386678	0.986	0.989	1.62e-30	6	ENSMUSG00000054146	Krt15
ENSMUSG00000013076.1	8.11e-35	-0.3494	0.599	0.705	1.64e-30	6	ENSMUSG00000013076	Amotl1
ENSMUSG00000008384.1	1.42e-34	-0.360001	0.599	0.695	2.87e-30	6	ENSMUSG00000008384	Sertad1
ENSMUSG00000031328	2.04e-34	-0.365037	0.514	0.654	4.12e-30	6	ENSMUSG00000031328	Flna
ENSMUSG00000032412	2.24e-34	-0.351528	0.52	0.641	4.54e-30	6	ENSMUSG00000032412	Atp1b3
ENSMUSG00000021843	2.27e-34	-0.276483	0.862	0.893	4.59e-30	6	ENSMUSG00000021843	Ktn1
ENSMUSG00000035569.2	2.66e-34	-0.310115	0.84	0.89	5.39e-30	6	ENSMUSG00000035569	Ankrd11
ENSMUSG00000043091.3	2.72e-34	-0.435568	0.757	0.809	5.51e-30	6	ENSMUSG00000043091	Tuba1c
ENSMUSG00000070858.1	3.92e-34	-0.335873	0.42	0.586	7.93e-30	6	ENSMUSG00000070858	Gm1673
ENSMUSG00000041120.1	6.23e-34	-0.408982	0.422	0.571	1.26e-29	6	ENSMUSG00000041120	Nbl1
ENSMUSG00000021025.2	7.38e-34	-0.475131	0.92	0.945	1.49e-29	6	ENSMUSG00000021025	Nfkbia
ENSMUSG00000056749.3	9.64e-34	-0.410123	0.697	0.792	1.95e-29	6	ENSMUSG00000056749	Nfil3
ENSMUSG00000028410.2	1.41e-33	-0.363722	0.983	0.992	2.85e-29	6	ENSMUSG00000028410	Dnaja1
ENSMUSG00000027993	1.49e-33	0.250782	0.592	0.334	3.01e-29	6	ENSMUSG00000027993	Trim2
ENSMUSG00000022193	2.32e-33	0.254671	0.837	0.638	4.69e-29	6	ENSMUSG00000022193	Psmb5
ENSMUSG00000026864.3	2.43e-33	-0.454834	0.993	0.998	4.92e-29	6	ENSMUSG00000026864	Hspa5
ENSMUSG00000021614.2	2.73e-33	-0.427012	0.335	0.519	5.53e-29	6	ENSMUSG00000021614	Vcan
ENSMUSG00000005125.2	3.55e-33	-0.458288	0.235	0.443	7.19e-29	6	ENSMUSG00000005125	Ndrg1
ENSMUSG00000008348.3	4.19e-33	-0.358311	1	0.999	8.47e-29	6	ENSMUSG00000008348	Ubc
ENSMUSG00000017677.2	6.11e-33	-0.362055	0.628	0.707	1.24e-28	6	ENSMUSG00000017677	Wsb1
ENSMUSG00000045817.1	6.16e-33	-0.39939	0.476	0.613	1.25e-28	6	ENSMUSG00000045817	Zfp36l2
ENSMUSG00000034855.3	6.93e-33	-1.04294	0.801	0.836	1.4e-28	6	ENSMUSG00000034855	Cxcl10
ENSMUSG00000053279.1	2.45e-32	-0.421347	0.473	0.614	4.96e-28	6	ENSMUSG00000053279	Aldh1a1
ENSMUSG00000053113.4	2.74e-32	-0.528992	0.177	0.393	5.55e-28	6	ENSMUSG00000053113	Socs3
ENSMUSG00000040128.1	3.88e-32	-0.31162	0.969	0.979	7.86e-28	6	ENSMUSG00000040128	Pnrc1
ENSMUSG00000031586	5.71e-32	-0.325896	0.257	0.457	1.16e-27	6	ENSMUSG00000031586	Rbpms
ENSMUSG00000032035.2	5.9e-32	-0.391408	0.189	0.395	1.19e-27	6	ENSMUSG00000032035	Ets1
ENSMUSG00000042682.2	6.63e-32	-0.277971	0.937	0.951	1.34e-27	6	ENSMUSG00000042682	Selk
ENSMUSG00000037465.1	1.59e-31	-0.412259	0.388	0.552	3.21e-27	6	ENSMUSG00000037465	Klf10
ENSMUSG00000032532	1.72e-31	0.608186	0.406	0.216	3.48e-27	6	ENSMUSG00000032532	Cck
ENSMUSG00000017493.2	2.07e-31	-0.457854	0.335	0.516	4.2e-27	6	ENSMUSG00000017493	Igfbp4
ENSMUSG00000040690	3.97e-31	-0.295733	0.206	0.415	8.04e-27	6	ENSMUSG00000040690	Col16a1
ENSMUSG00000032353	5.05e-31	0.306946	0.721	0.487	1.02e-26	6	ENSMUSG00000032353	Tmed3
ENSMUSG00000021877.2	6.13e-31	-0.305511	0.959	0.95	1.24e-26	6	ENSMUSG00000021877	Arf4
ENSMUSG00000026185.3	6.79e-31	-0.5337	0.468	0.625	1.37e-26	6	ENSMUSG00000026185	Igfbp5
ENSMUSG00000064080	7.52e-31	-0.298637	0.117	0.332	1.52e-26	6	ENSMUSG00000064080	Fbln2
ENSMUSG00000026385	9.35e-31	0.261189	0.939	0.818	1.89e-26	6	ENSMUSG00000026385	Dbi
ENSMUSG00000005514.4	5.09e-30	-0.43503	0.563	0.644	1.03e-25	6	ENSMUSG00000005514	Por
ENSMUSG00000046432.1	8.69e-30	0.275641	0.925	0.801	1.76e-25	6	ENSMUSG00000046432	Ngfrap1
ENSMUSG00000035621	1.69e-29	-0.33697	0.599	0.686	3.41e-25	6	ENSMUSG00000035621	Midn
ENSMUSG00000023348	2.19e-29	-0.295544	0.298	0.484	4.44e-25	6	ENSMUSG00000023348	Trip6
ENSMUSG00000028788.3	5.04e-29	-0.330612	0.849	0.866	1.02e-24	6	ENSMUSG00000028788	Ptp4a2
ENSMUSG00000039607	5.38e-29	-0.306049	0.371	0.542	1.09e-24	6	ENSMUSG00000039607	Rbms3
ENSMUSG00000029076	7.71e-29	0.260051	0.736	0.484	1.56e-24	6	ENSMUSG00000029076	Sdf4
ENSMUSG00000031342	1.06e-28	-0.262125	0.116	0.326	2.14e-24	6	ENSMUSG00000031342	Gpm6b
ENSMUSG00000001025.4	1.55e-28	-0.813202	0.704	0.746	3.14e-24	6	ENSMUSG00000001025	S100a6
ENSMUSG00000022178	2.3e-28	-0.286854	0.175	0.379	4.65e-24	6	ENSMUSG00000022178	Ajuba
ENSMUSG00000041308	2.55e-28	-0.324262	0.347	0.507	5.16e-24	6	ENSMUSG00000041308	Sntb2
ENSMUSG00000023034.2	5.81e-28	-0.315584	0.99	0.995	1.18e-23	6	ENSMUSG00000023034	Nr4a1
ENSMUSG00000022443	1.05e-27	-0.296813	0.743	0.792	2.12e-23	6	ENSMUSG00000022443	Myh9
ENSMUSG00000079355	1.42e-27	-0.263647	0.071	0.269	2.86e-23	6	ENSMUSG00000079355	Ackr4
ENSMUSG00000056201.3	2.54e-27	-0.276852	0.973	0.976	5.14e-23	6	ENSMUSG00000056201	Cfl1
ENSMUSG00000029761.3	2.79e-27	-0.68078	0.202	0.387	5.66e-23	6	ENSMUSG00000029761	Cald1
ENSMUSG00000027111	4.05e-27	-0.310506	0.692	0.746	8.19e-23	6	ENSMUSG00000027111	Itga6
ENSMUSG00000046434.1	4.5e-27	0.271937	0.959	0.907	9.1e-23	6	ENSMUSG00000046434	Hnrnpa1
ENSMUSG00000027940.2	7.4e-27	-0.317361	0.741	0.778	1.5e-22	6	ENSMUSG00000027940	Tpm3
ENSMUSG00000027907.5	9.01e-27	-0.361872	0.881	0.928	1.82e-22	6	ENSMUSG00000027907	S100a11
ENSMUSG00000026970.1	9.47e-27	-0.313266	0.509	0.614	1.92e-22	6	ENSMUSG00000026970	Rbms1
ENSMUSG00000061353.5	9.84e-27	-0.483987	0.202	0.383	1.99e-22	6	ENSMUSG00000061353	Cxcl12
ENSMUSG00000021109.1	1.06e-26	-0.337263	0.573	0.65	2.15e-22	6	ENSMUSG00000021109	Hif1a
ENSMUSG00000074656.2	1.15e-26	-0.254387	0.969	0.976	2.32e-22	6	ENSMUSG00000074656	Eif2s2
ENSMUSG00000034353	1.52e-26	0.273729	0.486	0.28	3.08e-22	6	ENSMUSG00000034353	Ramp1
ENSMUSG00000034751.3	1.98e-26	-0.425382	0.692	0.731	4.01e-22	6	ENSMUSG00000034751	Mast4
ENSMUSG00000037211.2	3.28e-26	-0.462955	0.609	0.679	6.65e-22	6	ENSMUSG00000037211	Spry1
ENSMUSG00000032883.2	1.74e-25	0.263203	0.728	0.497	3.52e-21	6	ENSMUSG00000032883	Acsl3
ENSMUSG00000034006.4	1.92e-25	-0.468417	0.546	0.63	3.89e-21	6	ENSMUSG00000034006	Pqlc1
ENSMUSG00000094870.1	2.42e-25	-0.314762	0.582	0.67	4.9e-21	6	ENSMUSG00000094870	Zfp131
ENSMUSG00000042406.1	3.11e-25	-0.275765	0.978	0.989	6.3e-21	6	ENSMUSG00000042406	Atf4
ENSMUSG00000030704.2	4.49e-25	-0.310095	0.757	0.798	9.08e-21	6	ENSMUSG00000030704	Rab6a
ENSMUSG00000040488.1	9.07e-25	-0.298584	0.395	0.538	1.84e-20	6	ENSMUSG00000040488	Ltbp4
ENSMUSG00000026604	1.03e-24	-0.284147	0.468	0.595	2.08e-20	6	ENSMUSG00000026604	Ptpn14
ENSMUSG00000039680.2	1.34e-24	-0.333442	0.723	0.759	2.71e-20	6	ENSMUSG00000039680	Mrps6
ENSMUSG00000007872.4	1.69e-24	-0.521945	0.993	0.993	3.43e-20	6	ENSMUSG00000007872	Id3
ENSMUSG00000004044	1.72e-24	-0.300811	0.18	0.355	3.48e-20	6	ENSMUSG00000004044	Ptrf
ENSMUSG00000002265.2	1.95e-24	-0.324257	0.175	0.351	3.94e-20	6	ENSMUSG00000002265	Peg3
ENSMUSG00000022893	2.47e-24	-0.507009	0.466	0.574	5.01e-20	6	ENSMUSG00000022893	Adamts1
ENSMUSG00000058568.1	3.11e-24	2.2685	0.519	0.315	6.3e-20	6	ENSMUSG00000058568	Defb50
ENSMUSG00000022512.1	4.99e-24	-0.303855	0.148	0.327	1.01e-19	6	ENSMUSG00000022512	Cldn1
ENSMUSG00000023852	5.13e-24	-0.272083	0.697	0.742	1.04e-19	6	ENSMUSG00000023852	Chd1
ENSMUSG00000024659	5.39e-24	0.323396	0.435	0.245	1.09e-19	6	ENSMUSG00000024659	Anxa1
ENSMUSG00000041801.1	7.63e-24	-0.339528	0.43	0.557	1.54e-19	6	ENSMUSG00000041801	Phlda3
ENSMUSG00000039886	1.89e-23	-0.333279	0.318	0.461	3.83e-19	6	ENSMUSG00000039886	Tmem120a
ENSMUSG00000020859.2	3.26e-23	-0.27776	0.777	0.811	6.6e-19	6	ENSMUSG00000020859	Spag9
ENSMUSG00000054808.2	4.68e-23	-0.269889	0.912	0.907	9.46e-19	6	ENSMUSG00000054808	Actn4
ENSMUSG00000015143	5.33e-23	-0.335519	0.418	0.533	1.08e-18	6	ENSMUSG00000015143	Actn1
ENSMUSG00000032013	5.64e-23	-0.264026	0.253	0.423	1.14e-18	6	ENSMUSG00000032013	Trim29
ENSMUSG00000046447.1	7.52e-23	-0.264174	0.122	0.296	1.52e-18	6	ENSMUSG00000046447	Camk2n1
ENSMUSG00000072235.4	8.03e-23	-0.418157	0.446	0.562	1.63e-18	6	ENSMUSG00000072235	Tuba1a
ENSMUSG00000026819.1	9.82e-23	-0.299959	0.361	0.496	1.99e-18	6	ENSMUSG00000026819	Slc25a25
ENSMUSG00000037242.3	9.9e-23	-0.303018	0.747	0.793	2e-18	6	ENSMUSG00000037242	Clic4
ENSMUSG00000016487	1.15e-22	-0.273792	0.267	0.426	2.34e-18	6	ENSMUSG00000016487	Ppfibp1
ENSMUSG00000032085.1	1.34e-22	-0.869877	0.156	0.324	2.71e-18	6	ENSMUSG00000032085	Tagln
ENSMUSG00000028035.2	1.52e-22	-0.375192	0.806	0.817	3.08e-18	6	ENSMUSG00000028035	Dnajb4
ENSMUSG00000022952.4	4.71e-22	-0.40468	0.44	0.55	9.53e-18	6	ENSMUSG00000022952	Runx1
ENSMUSG00000040435.2	5.95e-22	-0.282928	0.874	0.896	1.21e-17	6	ENSMUSG00000040435	Ppp1r15a
ENSMUSG00000003545.3	1.02e-21	-0.36425	0.896	0.904	2.07e-17	6	ENSMUSG00000003545	Fosb
ENSMUSG00000022462	1.18e-21	-0.283397	0.733	0.751	2.38e-17	6	ENSMUSG00000022462	Slc38a2
ENSMUSG00000026094.1	1.77e-21	-0.337143	0.543	0.61	3.58e-17	6	ENSMUSG00000026094	Stk17b
ENSMUSG00000019907	1.9e-21	-0.285346	0.512	0.602	3.85e-17	6	ENSMUSG00000019907	Ppp1r12a
ENSMUSG00000038387	2.6e-21	-0.266344	0.362	0.496	5.25e-17	6	ENSMUSG00000038387	Rras
ENSMUSG00000039103	3.74e-21	-0.271817	0.16	0.324	7.56e-17	6	ENSMUSG00000039103	Nexn
ENSMUSG00000041577	3.84e-21	-0.289754	0.247	0.398	7.78e-17	6	ENSMUSG00000041577	Prelp
ENSMUSG00000047945.2	4.95e-21	-0.279172	0.823	0.842	1e-16	6	ENSMUSG00000047945	Marcksl1
ENSMUSG00000057561.4	5.61e-21	-0.311346	0.769	0.772	1.13e-16	6	ENSMUSG00000057561	Eif1a
ENSMUSG00000005148.4	5.72e-21	-0.386028	0.764	0.786	1.16e-16	6	ENSMUSG00000005148	Klf5
ENSMUSG00000018648.1	5.78e-21	-0.339861	0.245	0.391	1.17e-16	6	ENSMUSG00000018648	Dusp14
ENSMUSG00000025066.1	5.98e-21	-0.276081	0.866	0.865	1.21e-16	6	ENSMUSG00000025066	Sfr1
ENSMUSG00000030096	9.44e-21	-0.25745	0.284	0.434	1.91e-16	6	ENSMUSG00000030096	Slc6a6
ENSMUSG00000028262.4	1.32e-20	-0.359201	0.114	0.273	2.67e-16	6	ENSMUSG00000028262	Clca3a2
ENSMUSG00000036438.5	1.4e-20	-0.31895	0.951	0.953	2.83e-16	6	ENSMUSG00000036438	Calm2
ENSMUSG00000054364.3	1.63e-20	0.260005	0.859	0.728	3.3e-16	6	ENSMUSG00000054364	Rhob
ENSMUSG00000062175	4.1e-20	-0.268058	0.333	0.482	8.3e-16	6	ENSMUSG00000062175	Tgif2
ENSMUSG00000022816	5.67e-20	-0.288204	0.111	0.267	1.15e-15	6	ENSMUSG00000022816	Fstl1
ENSMUSG00000023039.1	9.19e-20	-0.325042	0.374	0.501	1.86e-15	6	ENSMUSG00000023039	Krt7
ENSMUSG00000028525.3	9.85e-20	-0.33365	0.565	0.643	1.99e-15	6	ENSMUSG00000028525	Pde4b
ENSMUSG00000027540.3	1.06e-19	-0.320487	0.541	0.61	2.15e-15	6	ENSMUSG00000027540	Ptpn1
ENSMUSG00000055044.1	1.24e-19	-0.296658	0.401	0.508	2.51e-15	6	ENSMUSG00000055044	Pdlim1
ENSMUSG00000020275.1	1.48e-19	-0.311064	0.546	0.626	3e-15	6	ENSMUSG00000020275	Rel
ENSMUSG00000056708.4	1.5e-19	-0.329212	0.668	0.744	3.03e-15	6	ENSMUSG00000056708	Ier5
ENSMUSG00000027570.3	1.79e-19	-0.31064	0.235	0.383	3.62e-15	6	ENSMUSG00000027570	Col9a3
ENSMUSG00000039481.1	1.87e-19	-0.297161	0.335	0.453	3.79e-15	6	ENSMUSG00000039481	Nrtn
ENSMUSG00000030232.2	2.92e-19	-0.324872	0.498	0.578	5.91e-15	6	ENSMUSG00000030232	Aebp2
ENSMUSG00000046733.3	4.79e-19	-0.409578	0.316	0.447	9.69e-15	6	ENSMUSG00000046733	Gprc5a
ENSMUSG00000029528.1	9.75e-19	-0.26434	0.413	0.51	1.97e-14	6	ENSMUSG00000029528	Pxn
ENSMUSG00000034640.1	1.26e-18	-0.328915	0.486	0.569	2.56e-14	6	ENSMUSG00000034640	Tiparp
ENSMUSG00000016382.1	1.27e-18	-0.273838	0.48	0.556	2.57e-14	6	ENSMUSG00000016382	Pls3
ENSMUSG00000055320.1	1.51e-18	-0.263463	0.306	0.441	3.05e-14	6	ENSMUSG00000055320	Tead1
ENSMUSG00000021678.2	4.02e-18	-0.313233	0.556	0.622	8.14e-14	6	ENSMUSG00000021678	F2rl1
ENSMUSG00000020580.2	4.52e-18	-0.303229	0.456	0.541	9.15e-14	6	ENSMUSG00000020580	Rock2
ENSMUSG00000023067.2	5.96e-18	-0.422928	0.638	0.692	1.21e-13	6	ENSMUSG00000023067	Cdkn1a
ENSMUSG00000042035.1	9.1e-18	-0.276926	0.434	0.536	1.84e-13	6	ENSMUSG00000042035	Igsf3
ENSMUSG00000021250.4	1.01e-17	-0.500899	0.993	0.995	2.04e-13	6	ENSMUSG00000021250	Fos
ENSMUSG00000019947.3	1.17e-17	-0.309246	0.755	0.77	2.38e-13	6	ENSMUSG00000019947	Arid5b
ENSMUSG00000022565	1.5e-17	-0.26911	0.522	0.581	3.03e-13	6	ENSMUSG00000022565	Plec
ENSMUSG00000032501.2	1.53e-17	-0.305877	0.77	0.79	3.1e-13	6	ENSMUSG00000032501	Trib1
ENSMUSG00000017418.1	1.84e-17	-0.251753	0.57	0.646	3.73e-13	6	ENSMUSG00000017418	Arl5b
ENSMUSG00000059668	2.69e-17	0.257273	0.253	0.129	5.45e-13	6	ENSMUSG00000059668	Krt4
ENSMUSG00000036533.3	3.08e-17	-0.475634	0.388	0.484	6.24e-13	6	ENSMUSG00000036533	Cdc42ep3
ENSMUSG00000061665.2	3.71e-17	-0.25435	0.762	0.747	7.5e-13	6	ENSMUSG00000061665	Cd2ap
ENSMUSG00000025880.1	5.11e-17	-0.327587	0.588	0.639	1.03e-12	6	ENSMUSG00000025880	Smad7
ENSMUSG00000036752.3	5.56e-17	-0.331717	0.781	0.795	1.13e-12	6	ENSMUSG00000036752	Tubb4b
ENSMUSG00000031765.2	5.6e-17	-0.531305	0.993	0.99	1.13e-12	6	ENSMUSG00000031765	Mt1
ENSMUSG00000053716.1	9.51e-17	-0.254809	0.179	0.311	1.92e-12	6	ENSMUSG00000053716	Dusp7
ENSMUSG00000022346.4	1.62e-16	-0.329585	0.415	0.51	3.29e-12	6	ENSMUSG00000022346	Myc
ENSMUSG00000022836	1.86e-16	-0.389058	0.189	0.328	3.76e-12	6	ENSMUSG00000022836	Mylk
ENSMUSG00000032231.4	2.01e-16	-0.285961	0.874	0.891	4.08e-12	6	ENSMUSG00000032231	Anxa2
ENSMUSG00000055435.2	2.25e-16	-0.293259	0.301	0.418	4.55e-12	6	ENSMUSG00000055435	Maf
ENSMUSG00000062991.2	3.04e-16	-0.28256	0.134	0.27	6.15e-12	6	ENSMUSG00000062991	Nrg1
ENSMUSG00000040170.2	3.44e-16	-0.251415	0.755	0.783	6.95e-12	6	ENSMUSG00000040170	Fmo2
ENSMUSG00000020423.3	6.47e-16	-0.379877	0.991	0.989	1.31e-11	6	ENSMUSG00000020423	Btg2
ENSMUSG00000009013.3	1.1e-15	-0.258916	0.949	0.943	2.23e-11	6	ENSMUSG00000009013	Dynll1
ENSMUSG00000034686.1	2.7e-15	-0.324098	0.301	0.411	5.46e-11	6	ENSMUSG00000034686	Prr7
ENSMUSG00000028517.1	3.78e-15	-0.292232	0.145	0.27	7.66e-11	6	ENSMUSG00000028517	Plpp3
ENSMUSG00000026628.3	4.09e-15	-0.305912	0.997	0.999	8.29e-11	6	ENSMUSG00000026628	Atf3
ENSMUSG00000036894.4	4.19e-15	-0.38944	0.459	0.539	8.48e-11	6	ENSMUSG00000036894	Rap2b
ENSMUSG00000053907.2	5.39e-15	-0.333967	0.787	0.789	1.09e-10	6	ENSMUSG00000053907	Mat2a
ENSMUSG00000075232.4	6.43e-15	-0.273913	0.956	0.931	1.3e-10	6	ENSMUSG00000075232	Amd1
ENSMUSG00000029657.3	7.67e-15	-0.322089	0.847	0.853	1.55e-10	6	ENSMUSG00000029657	Hsph1
ENSMUSG00000040659.3	2.12e-14	-0.315969	0.42	0.499	4.28e-10	6	ENSMUSG00000040659	Efhd2
ENSMUSG00000042745.4	2.76e-14	-0.455173	0.961	0.953	5.59e-10	6	ENSMUSG00000042745	Id1
ENSMUSG00000025283.1	3.48e-14	-0.267061	0.951	0.938	7.04e-10	6	ENSMUSG00000025283	Sat1
ENSMUSG00000070348.3	3.74e-14	0.55999	0.759	0.654	7.57e-10	6	ENSMUSG00000070348	Ccnd1
ENSMUSG00000030208.3	6.51e-14	-0.34668	0.444	0.52	1.32e-09	6	ENSMUSG00000030208	Emp1
ENSMUSG00000039405.1	6.86e-14	-0.296717	0.417	0.491	1.39e-09	6	ENSMUSG00000039405	Prss23
ENSMUSG00000004040.3	7.97e-14	-0.281063	0.57	0.601	1.61e-09	6	ENSMUSG00000004040	Stat3
ENSMUSG00000026475	8.26e-14	-0.309166	0.133	0.254	1.67e-09	6	ENSMUSG00000026475	Rgs16
ENSMUSG00000019997.1	1.74e-13	-0.262075	0.133	0.251	3.52e-09	6	ENSMUSG00000019997	Ctgf
ENSMUSG00000022708.2	3.02e-13	-0.301615	0.724	0.735	6.11e-09	6	ENSMUSG00000022708	Zbtb20
ENSMUSG00000031504	3.05e-13	-0.280964	0.471	0.531	6.17e-09	6	ENSMUSG00000031504	Rab20
ENSMUSG00000047963.1	9.41e-13	-0.354543	0.386	0.453	1.91e-08	6	ENSMUSG00000047963	Stbd1
ENSMUSG00000041025.3	1.16e-12	-0.284034	0.328	0.411	2.35e-08	6	ENSMUSG00000041025	Iffo2
ENSMUSG00000015312.4	2.06e-12	-0.504353	0.628	0.643	4.17e-08	6	ENSMUSG00000015312	Gadd45b
ENSMUSG00000023087.4	2.3e-12	-0.296014	0.503	0.552	4.66e-08	6	ENSMUSG00000023087	Noct
ENSMUSG00000063889.3	5.93e-12	-0.27425	0.444	0.52	1.2e-07	6	ENSMUSG00000063889	Crem
ENSMUSG00000025068.2	6.69e-12	-0.305778	0.764	0.742	1.35e-07	6	ENSMUSG00000025068	Gsto1
ENSMUSG00000029838.3	7.2e-12	-0.264636	0.376	0.48	1.46e-07	6	ENSMUSG00000029838	Ptn
ENSMUSG00000023868.2	2.1e-11	-0.295	0.379	0.492	4.24e-07	6	ENSMUSG00000023868	Pde10a
ENSMUSG00000069833.3	2.15e-11	-0.282513	0.733	0.742	4.35e-07	6	ENSMUSG00000069833	Ahnak
ENSMUSG00000024190.3	3.71e-11	-0.253148	0.857	0.88	7.5e-07	6	ENSMUSG00000024190	Dusp1
ENSMUSG00000022602.1	3.76e-11	-0.252725	0.486	0.554	7.6e-07	6	ENSMUSG00000022602	Arc
ENSMUSG00000024054.1	3.91e-11	-0.257186	0.605	0.606	7.92e-07	6	ENSMUSG00000024054	Smchd1
ENSMUSG00000005483.4	4.41e-11	-0.527791	0.995	0.993	8.92e-07	6	ENSMUSG00000005483	Dnajb1
ENSMUSG00000018932.3	5.04e-11	-0.310111	0.573	0.586	1.02e-06	6	ENSMUSG00000018932	Map2k3
ENSMUSG00000030847.2	5.3e-11	-0.255832	0.609	0.644	1.07e-06	6	ENSMUSG00000030847	Bag3
ENSMUSG00000032370.4	6.93e-11	-0.310234	0.405	0.469	1.4e-06	6	ENSMUSG00000032370	Lactb
ENSMUSG00000026670.3	1.32e-10	-0.303153	0.4	0.45	2.67e-06	6	ENSMUSG00000026670	Uap1
ENSMUSG00000036390.2	2.84e-10	-0.321052	0.689	0.707	5.75e-06	6	ENSMUSG00000036390	Gadd45a
ENSMUSG00000022037.5	5.37e-10	-0.521068	0.553	0.56	1.09e-05	6	ENSMUSG00000022037	Clu
ENSMUSG00000023951.2	6.74e-10	-0.254037	0.265	0.343	1.36e-05	6	ENSMUSG00000023951	Vegfa
ENSMUSG00000026479.2	7.15e-10	-0.268841	0.56	0.571	1.45e-05	6	ENSMUSG00000026479	Lamc2
ENSMUSG00000047407.3	1.03e-09	-0.273772	0.806	0.781	2.09e-05	6	ENSMUSG00000047407	Tgif1
ENSMUSG00000026655.3	1.13e-09	-0.345032	0.362	0.429	2.28e-05	6	ENSMUSG00000026655	Fam107b
ENSMUSG00000076431.2	2.94e-09	-0.31373	0.772	0.768	5.96e-05	6	ENSMUSG00000076431	Sox4
ENSMUSG00000035021.2	3.3e-09	-0.267358	0.486	0.506	6.67e-05	6	ENSMUSG00000035021	Baz1a
ENSMUSG00000067818.2	3.57e-09	-0.493117	0.172	0.256	7.23e-05	6	ENSMUSG00000067818	Myl9
ENSMUSG00000005054.4	4.96e-09	-0.314024	0.915	0.899	0.000100334	6	ENSMUSG00000005054	Cstb
ENSMUSG00000028163	9.81e-09	-0.25349	0.427	0.469	0.000198653	6	ENSMUSG00000028163	Nfkb1
ENSMUSG00000053560.3	3.67e-08	-0.261119	1	0.993	0.000742639	6	ENSMUSG00000053560	Ier2
ENSMUSG00000071341.4	3.38e-07	-0.517784	0.32	0.377	0.00684383	6	ENSMUSG00000071341	Egr4
ENSMUSG00000028464.4	4.14e-07	-0.447507	0.199	0.266	0.00837617	6	ENSMUSG00000028464	Tpm2
ENSMUSG00000020458.5	4.19e-07	-0.320525	0.869	0.84	0.00847292	6	ENSMUSG00000020458	Rtn4
ENSMUSG00000018899.4	1.01e-06	-0.285822	0.187	0.252	0.0204006	6	ENSMUSG00000018899	Irf1
ENSMUSG00000021268.3	1.16e-06	-0.513495	0.189	0.262	0.0234487	6	ENSMUSG00000021268	Meg3
ENSMUSG00000026879.2	5.96e-06	-0.313378	0.294	0.351	0.120618	6	ENSMUSG00000026879	Gsn
ENSMUSG00000032068.5	8.88e-06	-0.647346	0.684	0.658	0.179752	6	ENSMUSG00000032068	Plet1
ENSMUSG00000050359.5	3.87e-05	-0.491763	0.711	0.672	0.783471	6	ENSMUSG00000050359	Sprr1a
ENSMUSG00000046223.5	5.42e-05	-0.394672	0.311	0.346	1	6	ENSMUSG00000046223	Plaur
ENSMUSG00000017723	0.000213353	0.523802	0.269	0.206	1	6	ENSMUSG00000017723	Wfdc2
ENSMUSG00000024128.2	0.000330017	2.43128	0.33	0.244	1	6	ENSMUSG00000024128	Sbp
ENSMUSG00000091956.4	0.00205918	-0.264029	0.352	0.369	1	6	ENSMUSG00000091956	C2cd4b
ENSMUSG00000021453.4	0.00565559	-0.28763	0.667	0.645	1	6	ENSMUSG00000021453	Gadd45g
ENSMUSG00000035783.3	0.00888588	-0.916707	0.248	0.263	1	6	ENSMUSG00000035783	Acta2
ENSMUSG00000026043	0	2.61674	0.896	0.12	0	7	ENSMUSG00000026043	Col3a1
ENSMUSG00000001506	0	2.53652	0.899	0.063	0	7	ENSMUSG00000001506	Col1a1
ENSMUSG00000029661	0	2.45808	0.932	0.058	0	7	ENSMUSG00000029661	Col1a2
ENSMUSG00000068220.4	0	2.33449	0.965	0.212	0	7	ENSMUSG00000068220	Lgals1
ENSMUSG00000036256.4	0	2.32467	0.993	0.376	0	7	ENSMUSG00000036256	Igfbp7
ENSMUSG00000026728	0	1.82008	0.896	0.183	0	7	ENSMUSG00000026728	Vim
ENSMUSG00000023046	0	1.62439	0.708	0.034	0	7	ENSMUSG00000023046	Igfbp6
ENSMUSG00000029309	0	1.62061	0.689	0.079	0	7	ENSMUSG00000029309	Sparcl1
ENSMUSG00000018830	0	1.52796	0.393	0.02	0	7	ENSMUSG00000018830	Myh11
ENSMUSG00000009281	0	1.45557	0.772	0.028	0	7	ENSMUSG00000009281	Rarres2
ENSMUSG00000018819	0	1.35896	0.673	0.021	0	7	ENSMUSG00000018819	Lsp1
ENSMUSG00000031375	0	1.3466	0.786	0.097	0	7	ENSMUSG00000031375	Bgn
ENSMUSG00000023224	0	1.28629	0.718	0.019	0	7	ENSMUSG00000023224	Serping1
ENSMUSG00000001119	0	1.28187	0.809	0.02	0	7	ENSMUSG00000001119	Col6a1
ENSMUSG00000026208	0	1.15529	0.473	0.016	0	7	ENSMUSG00000026208	Des
ENSMUSG00000030116	0	1.15296	0.504	0.014	0	7	ENSMUSG00000030116	Mfap5
ENSMUSG00000029718	0	1.14329	0.586	0.016	0	7	ENSMUSG00000029718	Pcolce
ENSMUSG00000020810	0	1.02855	0.572	0.016	0	7	ENSMUSG00000020810	Cygb
[truncated: 2,265 more rows]
[truncated: 2 more columns]

## Sheet: Figure 7
Quantification of percentage of tdTomato(Zeb1)+ CK5+ cells in CK5+ prostate cells and tdTomato(Zeb1)+ CK8+ cells in CK8+ prostate cells in Zeb1/tdTomato; Hi-Myc mice. (This sheet is related to Fig. 7a, 7b.)
Age	2mo						5mo
Genotype	Zeb1/tdTomato			Zeb1/tdTomato;Hi-Myc			Zeb1/tdTomato			Zeb1/tdTomato;Hi-Myc
Mouse num.	#1	#2	#3	#1	#2	#3	#1	#2	#3	#1	#2	#3
CK5+ cells	1103	1471	1396	1329	1038	1172	1207	1034	1371	1459	1209	1134
Tomato+ CK5+ cells	8	9	7	17	12	12	9	6	11	25	23	18
Percentage (%)	0.73	0.61	0.5	1.28	1.16	1.07	0.75	0.58	0.8	1.71	1.9	1.59
Age	2mo						5mo						8mo
Genotype	Zeb1/tdTomato			Zeb1/tdTomato;Hi-Myc			Zeb1/tdTomato			Zeb1/tdTomato;Hi-Myc			Zeb1/tdTomato			Zeb1/tdTomato;Hi-Myc
Mouse num.	#1	#2	#3	#1	#2	#3	#1	#2	#3	#1	#2	#3	#1	#2	#3	#1	#2	#3
CK8+ cells	1043	1273	1127	1284	1170	1240	1096	1135	1272	1178	1129	1203	1254	1193	1027	1035	1157	1139
CK8+ Tomato+ cells	0	0	0	2	1	3	1	2	3	6	4	4	3	2	2	6	5	7
Percentage (%)	0	0	0	0.16	0.085	0.24	0.09	0.18	0.24	0.51	0.35	0.33	0.24	0.17	0.19	0.58	0.43	0.61
Quantification of percentage of Zeb1+ CK14+ (Zeb1+ CK8+) cells in CK14+ (CK8+) epithelial cells in human prostate specimens. (This table is related to Fig. 7c, 7e.)
	Human prostate specimens
Type	Non-BPH			BPH							Prostate Cancer
Human num.	#1	#2	#3	#1	#2	#3	#4	#5	#6	#7	#1	#2	#3	#4
CK14+ cells	1876	2000	2821	2403	1931	2105	2261	2117	2328	2672	1347	1192	1109	1163
Zeb1+CK14+ cells	2	3	2	6	4	3	5	6	4	7	7	8	6	9
Percentage(%)	0.11	0.15	0.07	0.25	0.21	0.14	0.22	0.28	0.17	0.26	0.52	0.68	0.54	0.77
	Human prostate specimens
Type	Non-BPH			BPH							Prostate Cancer
Human num.	#1	#2	#3	#1	#2	#3	#4	#5	#6	#7	#1	#2	#3	#4
CK8+ cells	1576	1825	2231	2109	2027	2235	2161	2314	2321	1707	2247	2338	2319	2415
Zeb1+CK8+ cells	0	0	0	12	11	11	9	10	9	10	461	498	571	688
Percentage(%)	0	0	0	0.57	0.54	0.49	0.42	0.43	0.39	0.59	20.52	21.3	24.62	28.49
	Characteristics of human prostate samples in Figure 7
	patient 1	patient 2	patient 3
Sampling Date	8-18-2017	9-13-2017	10-5-2017
Clinical Pathology	non-BPH	non-BPH	non-BPH
	patient 1	patient 2	patient 3	patient 4	patient 5	patient 6	patient 7
Sampling Date	8-26-2017	8-26-2017	8-26-2017	9-23-2017	9-23-2017	11-12-2017	11-12-2017
Clinical Pathology	BPH	BPH	BPH	BPH	BPH	BPH	BPH
	patient 1	patient 2	patient 3	patient 4
Sampling Date	10-8-2017	10-13-2017	11-6-2017	11-6-2017
Clinical Pathology	Prostate Adenocarcinoma	Prostate Adenocarcinoma	Prostate Adenocarcinoma	Prostate Adenocarcinoma
Gleason Grade	3+3	3+4	3+4	3+4

## Sheet: Supplementary Figure 1
Absolute numbers of Zeb1+ basal cells at indicated time points during the developmental and castration-regeneration stage. (This sheet is related to Supplementary Figure 1c.)
Age	Mouse	Cell num.	Basal (CK5+ %)	Tomato+（%）	Absolute number (CK5+)	Absolute number(Tomato+)
Postnatal 7	#1	3.2 x 105	58.53 (549/938)	2.14 (15/702)	187296	4008
	#2	3.6 x 105	57.32(591/1031)	1.76 (12/681)	206352	3632
	#3	3.29 x 105	61.31 (523/853)	1.95 (10/512)	201709	3933
Postnatal 21	#1	6.8 x 105	38.09 (542/1423)	0.84 (6/717)	259012	2176
	#2	5.7 x 105	42.62 (531/1246)	1.05 (7/664)	242934	2551
	#3	7.2 x 105	44.31 (502/1133)	0.75 (8/1064)	319032	2393
2mo	#1	1.18 x 106	29.31 (532/1815)	0.52 (6/1149)	345858	1798
	#2	1.03 x 106	32.42 (558/1721)	0.58 (7/1214)	333926	1937
	#3	1.31 x 106	27.04 (561/2075)	0.45 (8/1778)	354224	1594

## Sheet: Supplementary Figure 2
Absolute numbers of Zeb1+ basal cells at indicated time points during the developmental and castration-regeneration stage. (This table is related to Supplementary Figure 2a, 2d.)
Age	Mouse	Cell num.	Basal (CK5+ %)	Tomato+（%）	Absolute number (CK5+)	Absolute number (Tomato+)
3mo	#1	1.23 x 106	28.03 (545/1944)	0.33 (7/2128)	344769	1138
	#2	1.19 x 106	26.96 (537/1992)	0.38 (6/1597)	320824	1219
	#3	1.31 x 106	24.03 (593/2468)	0.34 (4/1163)	314793	1070
Regressed	#1	5.67 x 105	45.39 (576/1269)	0.68 (6/878)	257361	1750
	#2	5.48 x 105	43.96 (553/1258)	0.67 (5/745)	240900	1614
	#3	5.96 x 105	39.88 (585/1467)	0.73 (6/818)	237684	1735
Regenerated 14d	#1	1.34 x 106	21.56 (535/2481)	0.49 (6/1220)	288904	1415
	#2	1.15 x 106	24.96 (528/2115)	0.43 (6/1395)	287040	1234
	#3	1.21 x 106	22.05 (546/2475)	0.46 (5/1087)	266805	1227
Quantification of the number of different phenotypes of organoids formed from Zeb1+ and Zeb1- basal cells cultured in medium with or without DHT. (This table is related to Supplementary Figure 2i.)
Without DHT		12d
	Type	Basal-only			Multipotent
Organoid num.	Zeb1-	25	23	22	6	6	4
	Zeb1+	27	29	30	35	37	32

## Sheet: Supplementary Figure 3
Quantification of percentages of tdTomato+ cells in CK5+, in CK8+ and in Syp+ cells during the adult castration regeneration stage in Zeb1CreER/tdTomato mice. (This sheet is related to Supplementary Figure 3.)
Mouse 40d	tdTomato+CK5+	Total CK5+	Percentage	tdTomato+CK8+	Total CK8+	Percentage	tdTomato+Syp+	Total Syp+	Percentage
#1	5	1519	0.33	0	1110	0	0	52	0
#2	5	1361	0.37	0	1172	0	0	45	0
#3	4	1209	0.33	0	1245	0	0	49	0
Mouse 11wks	tdTomato+CK5+	Total CK5+	Percentage	tdTomato+CK8+	Total CK8+	Percentage	tdTomato+Syp+	Total Syp+	Percentage
#1	95	1343	7.07	0	1419	0	0	51	0
#2	98	1245	7.87	0	1356	0	0	62	0
#3	109	1485	7.34	0	1325	0	0	59	0

[truncated: 3 more sheets: Supplementary Figure 8, Supplementary Figure 9, Supplementary Figure 11]
